# Supplementary material for: The Not-so-Sterile Womb: Evidence That the Human Fetus Is Exposed to Bacteria Prior to Birth
Source: Front Microbiol. 2019 Jun 4;10:1124. doi: 10.3389/fmicb.2019.01124 (PMC6558212; doi:10.3389/fmicb.2019.01124)
Supplement: Table S1 — (A) Meconium OTU table. (B) Amniotic fluid OTU table. [file Table_1.xlsx]

## Sheet: Supp table 1A - Meconium
Phylum	Class	Order	Family	Genus	RDP confidence at lowest called level	Match identity score (%)	Closest species	Mec_01	Mec_04	Mec_05	Mec_06	Mec_07	Mec_08	Mec_09	Mec_10	Mec_11	Mec_12	Mec_14	Mec_15	Mec_16	Mec_17	Mec_18	Mec_19	Mec_20	Mec_21	Mec_22	Mec_26	Mec_27	Mec_28	Mec_29	Mec_30	Mec_31	Mec_33	Mec_34	Mec_35	Mec_36	Mec_37	Mec_38	Mec_39	Mec_40	Mec_41	Mec_43	Mec_44	Mec_45	Mec_46	Mec_47	Mec_48	Mec_49	Mec_50
Proteobacteria	Betaproteobacteria	Burkholderiales	Comamonadaceae	Pelomonas	1	99.5	Pelomonas_puraquae_(T)_type_strain:_CCUG_52769;_Ps10g_(AM501439)	7026	4057	6944	4983	7	1531	9365	8478	14	597	6274	7107	4656	3005	13991	3786	5026	5225	10338	4875	1988	5777	2151	2945	3	2615	2556	34	3064	841	376	986	2644	7246	2549	2972	1364	3174	1601	3076	16251	4928
Proteobacteria	Betaproteobacteria	Burkholderiales	Comamonadaceae	Pelomonas	1	99.5	Pelomonas_puraquae_(T)_type_strain:_CCUG_52769;_Ps10g_(AM501439)	5532	3247	5886	3913	6	1133	7246	7223	15	473	5052	5692	3800	2382	10906	3120	4110	4301	8101	3933	1627	4488	1754	2369	1	2168	2155	20	2607	753	325	826	2103	6255	2141	2557	1120	2711	1344	2645	14248	4058
Proteobacteria	Alphaproteobacteria	Rhodospirillales	Rhodospirillaceae		0.78	88.7	Caedibacter_caryophilus_strain_221_(NR_044847.4)	0	0	1	0	4930	0	1	0	1	1	0	0	0	0	0	0	0	0	0	1	0	0	0	0	0	0	0	0	0	0	0	0	0	0	0	0	0	0	0	0	0	0
Proteobacteria	Betaproteobacteria	Burkholderiales	Burkholderiaceae	Cupriavidus	1	100	Cupriavidus_metallidurans_strain_NBRC_102507_(NR_114128.1)	0	0	1	0	0	0	0	0	0	0	2	0	0	0	0	0	0	1784	0	0	0	0	0	0	0	353	4	0	0	0	2494	0	1	0	0	0	0	0	0	0	0	0
Proteobacteria	Betaproteobacteria	Burkholderiales	Burkholderiaceae	Cupriavidus	1	100	Cupriavidus_metallidurans_strain_NBRC_102507_(NR_114128.1)	0	0	1	0	0	0	0	0	0	0	1	0	0	0	0	0	0	1539	0	0	0	0	0	0	0	325	4	0	0	0	2159	0	0	0	0	2	0	0	0	0	0	0
Proteobacteria	Alphaproteobacteria	Rhodospirillales	Rhodospirillaceae		0.73	88.7	Caedibacter_caryophilus_strain_221_(NR_044847.4)	0	0	0	0	3803	0	0	0	0	0	0	0	0	0	0	0	0	0	0	0	0	0	0	0	0	0	0	0	0	0	0	0	0	0	0	0	0	0	0	0	0	0
Firmicutes	Bacilli	Lactobacillales	Lactobacillaceae	Lactobacillus	1	99.1	Lactobacillus_iners_(T)_type_strain:_CCUG_28746_(Y16329)	0	0	3	0	0	0	0	1	0	3791	0	0	0	0	0	0	0	0	0	0	0	0	0	0	0	0	0	0	0	0	0	0	0	0	0	0	0	0	0	0	0	0
Actinobacteria	Actinobacteria	Actinomycetales	Propionibacteriaceae	Propionibacterium	1	99.8	Propionibacterium_acnes_(T)_ATCC6919_(AB042288)	0	0	0	0	0	0	0	0	0	0	0	0	1795	0	0	0	771	0	0	0	0	0	0	0	0	0	3	0	0	0	0	1067	0	0	0	0	0	0	0	0	0	0
Firmicutes	Bacilli	Lactobacillales	Lactobacillaceae	Lactobacillus	1	98.8	Lactobacillus_iners_(T)_type_strain:_CCUG_28746_(Y16329)	0	0	0	0	0	0	0	0	0	3211	0	0	0	0	0	0	0	0	0	0	0	0	0	0	0	0	0	0	0	0	0	0	0	0	0	0	0	0	0	0	0	0
Actinobacteria	Actinobacteria	Actinomycetales	Propionibacteriaceae	Propionibacterium	1	99.9	Propionibacterium_acnes_(T)_ATCC6919_(AB042288)	0	1	0	0	0	0	0	0	0	0	0	0	1497	0	0	0	599	0	0	0	0	0	0	0	0	0	1	0	0	0	0	952	1	0	0	0	1	0	0	0	0	0
Proteobacteria	Alphaproteobacteria	Sphingomonadales	Sphingomonadaceae	Novosphingobium	1	97.4	Novosphingobium_capsulatum_strain_NBRC_12533_(NR_113591.1)	0	760	0	0	0	0	0	0	22	0	0	0	0	1050	0	0	0	0	0	0	1	151	0	834	0	0	0	0	0	0	0	0	0	0	0	0	0	0	0	0	0	0
Proteobacteria	Gammaproteobacteria	Enterobacteriales	Enterobacteriaceae	Enterobacter	0.71	98.8	Pantoea_agglomerans_strain_JCM1236_(NR_111998.1)	0	0	0	0	0	0	0	0	0	0	0	0	0	0	0	0	0	0	0	0	0	0	0	0	1852	0	5	0	0	1	0	0	1	0	0	0	703	0	0	0	0	0
Proteobacteria	Alphaproteobacteria	Sphingomonadales	Sphingomonadaceae	Novosphingobium	1	97.4	Novosphingobium_capsulatum_strain_NBRC_12533_(NR_113591.1)	0	552	2	0	0	0	0	0	13	0	0	0	0	871	0	0	0	0	0	0	1	106	0	688	0	0	0	0	0	0	0	0	0	0	0	0	0	0	0	0	0	0
Firmicutes	Bacilli	Bacillales	Staphylococcaceae	Staphylococcus	1	99.9	Staphylococcus_epidermidis_(T)_ATCC_14990_(D83363)	0	1344	0	0	1	0	0	0	839	0	0	0	0	0	0	0	0	0	0	0	0	0	0	0	0	0	0	0	0	0	0	0	0	0	0	0	0	0	0	0	0	0
Proteobacteria	Gammaproteobacteria	Enterobacteriales	Enterobacteriaceae	Enterobacter	0.82	98.8	Pantoea_agglomerans_strain_JCM1236_(NR_111998.1)	0	0	0	0	0	0	0	0	0	0	0	0	0	0	0	0	0	0	0	0	0	0	0	0	1509	1	1	0	0	1	0	0	1	0	0	0	48	2	0	0	0	0
Actinobacteria	Actinobacteria	Actinomycetales	Micrococcaceae	Rothia	1	99	Rothia_mucilaginosa_(T)_DSM_(X87758)	0	0	0	0	0	0	1	0	1475	0	0	0	0	0	0	0	0	0	0	0	0	0	0	0	0	0	0	0	0	0	0	0	0	0	0	0	0	0	0	0	0	0
Firmicutes	Bacilli	Bacillales	Staphylococcaceae	Staphylococcus	1	99.7	Staphylococcus_haemolyticus_strain_JCM_2416_(NR_113345.1)	0	821	1	0	0	1	0	0	607	0	0	0	0	0	0	0	0	0	0	0	0	0	0	0	0	0	0	0	0	0	0	0	0	0	0	0	0	0	0	0	0	0
Firmicutes	Bacilli	Lactobacillales	Streptococcaceae	Streptococcus	1	99.1	Streptococcus_pseudopneumoniae_(T)_ATCC_BAA-960;_gc297-03;_CDC_ss1757_(AY612844)	0	0	0	0	0	0	0	0	1219	0	0	0	0	0	0	0	0	0	0	0	0	0	0	0	0	0	0	0	0	0	0	0	0	0	0	0	0	0	0	0	0	0
Firmicutes	Bacilli	Bacillales	Bacillales_Incertae Sedis XI	Gemella	1	99.4	Gemella_taiwanensis_strain_NTUH_5572_(NR_133753.1)	0	1	0	0	0	0	0	0	956	0	0	0	0	0	0	0	0	0	0	0	0	0	0	0	0	0	0	0	0	0	0	0	0	0	0	0	0	0	0	0	0	0
Actinobacteria	Actinobacteria	Actinomycetales	Micrococcaceae	Rothia	1	97.9	Rothia_mucilaginosa_(T)_DSM_(X87758)	0	0	0	0	0	0	0	0	931	0	0	0	0	0	0	0	0	0	0	0	0	0	0	0	0	0	0	0	0	0	0	0	0	0	0	0	0	0	0	0	0	0
Aquificae	Aquificae	Aquificales	Aquificaceae	Hydrogenobacter	1	99.6	Thermothrix_azorensis_strain_TM_(NR_104832.1)	0	0	0	0	0	0	0	0	0	753	0	0	0	0	0	0	0	79	0	0	0	0	0	0	0	0	0	0	0	0	0	0	0	0	0	0	0	0	0	0	0	0
Proteobacteria	Alphaproteobacteria	Caulobacterales	Caulobacteraceae	Caulobacter	0.57	95.8	Caulobacter_segnis_(T)_MBIC2835_(AB023427)	0	0	0	0	0	0	0	0	0	0	0	0	0	0	0	0	815	0	0	0	0	0	0	0	0	0	0	0	0	0	0	0	0	0	0	0	0	0	0	0	0	0
Proteobacteria	Alphaproteobacteria	Rhodobacterales	Rhodobacteraceae	Paracoccus	1	99.7	Paracoccus_angustae_strain_E6_(NR_137359.1)	0	0	0	0	0	0	0	0	0	0	0	0	0	0	0	0	0	0	0	0	0	0	0	0	677	0	0	0	0	0	0	0	0	0	0	0	0	0	0	0	0	0
Proteobacteria	Alphaproteobacteria	Caulobacterales	Caulobacteraceae	Caulobacter	0.57	95.5	Caulobacter_segnis_(T)_MBIC2835_(AB023427)	0	0	0	0	0	0	0	0	0	0	0	0	0	0	0	0	653	0	0	0	0	0	0	0	0	0	0	0	0	0	0	0	0	1	0	0	0	0	0	0	0	0
Proteobacteria	Gammaproteobacteria	Enterobacteriales	Enterobacteriaceae		1	98.3	Klebsiella_oxytoca_strain_JCM1665_(NR_112010.1)	0	0	0	0	0	0	0	0	0	0	0	0	0	0	0	0	0	0	0	0	0	0	0	0	0	0	3	0	0	0	0	0	0	0	0	0	649	0	0	0	0	0
Aquificae	Aquificae	Aquificales	Aquificaceae	Hydrogenobacter	1	99.3	Thermothrix_azorensis_strain_TM_(NR_104832.1)	0	0	1	0	0	0	0	0	0	578	0	0	0	0	0	0	0	54	0	0	0	0	0	0	0	0	0	0	0	0	0	0	0	0	0	0	0	0	0	0	0	0
Firmicutes	Bacilli	Bacillales	Bacillales_Incertae Sedis XI	Gemella	1	98.5	Gemella_taiwanensis_strain_NTUH_5572_(NR_133753.1)	0	0	1	0	0	0	0	0	631	0	0	0	0	0	0	0	0	0	0	0	0	0	0	0	0	0	0	0	0	0	0	0	0	0	0	0	0	0	0	0	0	0
Proteobacteria	Alphaproteobacteria	Rhodobacterales	Rhodobacteraceae	Paracoccus	1	99.6	Paracoccus_angustae_strain_E6_(NR_137359.1)	0	0	0	0	0	0	0	0	0	0	0	0	0	0	0	0	0	0	0	0	0	0	0	0	537	0	0	0	0	0	0	0	0	0	0	0	0	0	0	0	0	0
Deinococcus-Thermus	Deinococci	Thermales	Thermaceae	Thermus	1	98.5	Thermus_scotoductus_(T)_Se_-_1_(AF032127)	0	0	0	0	0	0	0	0	67	0	0	0	281	0	0	0	0	0	0	0	0	0	174	0	0	0	0	0	0	0	0	0	0	0	0	0	0	0	0	0	0	0
Proteobacteria	Betaproteobacteria	Burkholderiales	Burkholderiaceae	Ralstonia	1	99.4	Ralstonia_pickettii_(T)_ATCC_27511_(AY741342)	0	0	0	0	0	0	0	0	0	0	0	0	0	0	0	0	0	0	0	0	0	0	0	0	0	0	471	0	0	0	0	0	0	0	0	0	0	0	0	0	0	0
Firmicutes	Bacilli	Lactobacillales	Streptococcaceae	Streptococcus	1	97.4	Streptococcus_pseudopneumoniae_(T)_ATCC_BAA-960;_gc297-03;_CDC_ss1757_(AY612844)	0	0	0	0	0	0	0	0	425	0	0	0	1	0	0	0	0	0	0	0	0	0	0	0	0	0	0	0	0	0	0	0	0	0	0	0	0	0	0	0	0	0
Proteobacteria	Betaproteobacteria	Burkholderiales	Burkholderiaceae	Ralstonia	1	99.3	Ralstonia_pickettii_(T)_ATCC_27511_(AY741342)	0	0	0	0	0	0	0	0	0	0	0	0	0	0	0	0	0	0	0	0	0	0	0	0	0	0	417	0	0	0	0	0	0	0	0	0	0	0	0	0	0	0
Deinococcus-Thermus	Deinococci	Thermales	Thermaceae	Thermus	1	98.7	Thermus_scotoductus_(T)_Se_-_1_(AF032127)	0	0	0	0	0	0	0	0	55	0	0	0	203	0	0	0	0	0	0	0	0	0	130	0	0	0	0	0	0	0	0	0	0	0	0	0	0	0	0	0	0	0
Firmicutes	Bacilli	Lactobacillales	Streptococcaceae	Streptococcus	1	97.4	Streptococcus_infantis_strain_GTC_849_(NR_112026.1)	0	0	0	0	0	0	0	0	247	0	0	0	0	0	0	0	0	0	0	0	0	0	0	0	0	0	0	0	0	0	0	0	0	0	0	0	0	0	0	0	0	0
Actinobacteria	Actinobacteria	Actinomycetales	Pseudonocardiaceae	Pseudonocardia	1	98.9	Pseudonocardia_alni_strain_DSM_44104_(NR_117429.1)	0	0	0	0	0	0	0	0	0	0	0	0	0	0	0	0	0	0	0	0	0	0	0	0	242	0	1	0	0	0	0	0	1	0	0	0	0	0	0	0	0	0
Firmicutes	Bacilli	Lactobacillales	Streptococcaceae	Streptococcus	1	97.8	Streptococcus_pneumoniae_strain_NCTC_7465_(NR_118939.1)	0	0	0	0	0	0	0	0	213	0	0	0	0	0	0	0	0	0	0	0	0	0	0	0	0	0	0	0	0	0	0	0	0	0	0	0	0	0	0	0	0	0
Firmicutes	Bacilli	Bacillales	Staphylococcaceae	Staphylococcus	1	98.4	Staphylococcus_epidermidis_(T)_ATCC_14990_(D83363)	0	155	0	0	0	0	0	0	29	0	0	0	0	0	0	0	0	0	0	0	0	0	0	0	0	0	0	0	0	0	0	0	0	0	0	0	0	0	0	0	0	0
Actinobacteria	Actinobacteria	Actinomycetales	Pseudonocardiaceae	Pseudonocardia	1	98.9	Pseudonocardia_alni_strain_DSM_44104_(NR_117429.1)	0	0	0	0	0	0	0	0	0	0	0	0	0	0	0	0	0	0	0	0	0	0	0	0	168	0	0	0	0	0	0	0	0	0	0	0	0	0	0	0	0	0
Actinobacteria	Actinobacteria	Actinomycetales	Micrococcaceae	Rothia	1	97.1	Rothia_mucilaginosa_(T)_DSM_(X87758)	0	0	0	0	0	0	0	0	156	0	0	0	0	0	0	0	0	0	0	0	0	0	0	0	0	0	0	0	0	0	0	0	0	0	0	0	0	0	0	0	0	0
Firmicutes	Bacilli	Lactobacillales	Streptococcaceae	Streptococcus	1	97.6	Streptococcus_pseudopneumoniae_(T)_ATCC_BAA-960;_gc297-03;_CDC_ss1757_(AY612844)	0	0	0	0	0	0	0	0	117	0	0	0	0	0	0	0	0	0	0	0	0	0	0	0	0	0	0	0	0	0	0	0	0	0	0	0	0	0	0	0	0	0
Firmicutes	Bacilli	Bacillales	Bacillaceae 1	Bacillus	1	99.5	Bacillus_megaterium_strain_ATCC_14581_(NR_117473.1)	0	0	0	0	0	0	0	0	85	0	0	0	0	0	0	0	0	0	0	0	0	0	0	0	0	0	0	0	0	0	0	0	0	0	0	0	0	0	0	0	0	0
Proteobacteria	Betaproteobacteria	Burkholderiales	Comamonadaceae	Pelomonas	0.88	94.1	Pelomonas_aquatica_(T)_type_strain:_CCUG_52575_(AM501435)	0	0	0	0	0	0	0	0	0	0	0	0	0	0	0	0	0	43	0	0	0	0	0	0	0	12	2	0	0	0	26	0	0	0	0	0	0	0	0	0	0	0
Proteobacteria	Betaproteobacteria	Burkholderiales	Comamonadaceae	Pelomonas	0.76	94.9	Pelomonas_puraquae_(T)_type_strain:_CCUG_52769;_Ps10g_(AM501439)	0	0	0	0	0	0	0	0	0	0	0	0	0	0	0	0	0	40	0	0	0	0	0	0	0	9	0	0	0	0	29	0	0	0	0	0	0	0	0	0	0	0
Firmicutes	Bacilli	Bacillales	Staphylococcaceae	Staphylococcus	0.82	95.1	Staphylococcus_epidermidis_(T)_ATCC_14990_(D83363)	0	0	0	0	0	0	0	0	73	0	0	0	0	0	0	0	0	0	0	0	0	0	0	0	0	0	0	0	0	0	0	0	0	0	0	0	0	0	0	0	0	0
Firmicutes	Bacilli	Bacillales	Bacillales_Incertae Sedis XI	Gemella	0.58	94.1	Streptococcus_pneumoniae_strain_NCTC_7465_(NR_118939.1)	0	0	0	0	0	0	0	0	63	0	0	0	0	0	0	0	0	0	0	0	0	0	0	0	0	0	0	0	0	0	0	0	0	0	0	0	0	0	0	0	0	0
Firmicutes	Bacilli	Lactobacillales	Streptococcaceae	Streptococcus	0.55	94.1	Streptococcus_infantis_strain_GTC_849_(NR_112026.1)	0	0	0	0	0	0	0	0	61	0	0	0	0	0	0	0	0	0	0	0	0	0	0	0	0	0	0	0	0	0	0	0	0	0	0	0	0	0	0	0	0	0
Actinobacteria	Actinobacteria	Actinomycetales	Corynebacteriaceae	Corynebacterium	1	98.3	Corynebacterium_massiliense_(T)_5402485_(EF217056)	0	0	0	0	0	0	0	0	58	0	0	0	0	0	0	0	0	0	0	0	0	0	0	0	0	0	0	0	0	0	0	0	0	0	0	0	0	0	0	0	0	0
Proteobacteria	Alphaproteobacteria	Sphingomonadales	Sphingomonadaceae		0.98	90.5	Novosphingobium_stygium_strain_SMCC_B0712_(NR_118791.1)	0	11	0	0	0	0	0	0	0	0	0	0	0	21	0	0	0	0	0	0	0	8	0	17	0	0	0	0	0	0	0	0	0	0	0	0	0	0	0	0	0	0
Proteobacteria	Alphaproteobacteria	Sphingomonadales	Sphingomonadaceae	Novosphingobium	0.64	92	Novosphingobium_capsulatum_strain_NBRC_12533_(NR_113591.1)	0	10	0	0	0	0	0	0	0	0	0	0	0	28	0	0	0	0	0	0	0	3	0	15	0	0	0	0	0	0	0	0	0	0	0	0	0	0	0	0	0	0
Proteobacteria	Betaproteobacteria	Burkholderiales	Comamonadaceae	Pelomonas	0.68	95.6	Cupriavidus_metallidurans_strain_CIP_107179_(NR_116145.1)	0	0	0	0	0	0	0	0	0	0	0	0	0	0	0	0	0	32	0	0	0	0	0	0	0	14	0	0	0	0	5	0	0	0	0	0	0	0	0	0	0	0
Actinobacteria	Actinobacteria	Actinomycetales	Corynebacteriaceae	Corynebacterium	1	98.6	Corynebacterium_massiliense_(T)_5402485_(EF217056)	0	0	0	0	0	0	0	0	49	0	0	0	0	0	0	0	0	0	0	0	0	0	0	0	0	0	0	0	0	0	0	0	0	0	0	0	0	0	0	0	0	0
Firmicutes	Bacilli	Lactobacillales	Streptococcaceae	Streptococcus	1	97.3	Streptococcus_pseudopneumoniae_(T)_ATCC_BAA-960;_gc297-03;_CDC_ss1757_(AY612844)	0	0	0	0	0	0	0	0	47	0	0	0	0	0	0	0	0	0	0	0	0	0	0	0	0	0	0	0	0	0	0	0	0	0	0	0	0	0	0	0	0	0
Firmicutes	Bacilli	Bacillales	Bacillales_Incertae Sedis XI	Gemella	1	93.8	Gemella_taiwanensis_strain_NTUH_5572_(NR_133753.1)	0	0	0	0	0	0	0	0	47	0	0	0	0	0	0	0	0	0	0	0	0	0	0	0	0	0	0	0	0	0	0	0	0	0	0	0	0	0	0	0	0	0
Actinobacteria	Actinobacteria	Actinomycetales	Micrococcaceae	Rothia	1	92.3	Rothia_mucilaginosa_(T)_DSM_(X87758)	0	0	0	0	0	0	0	0	46	0	0	0	0	0	0	0	0	0	0	0	0	0	0	0	0	0	0	0	0	0	0	0	0	0	0	0	0	0	0	0	0	0
Firmicutes	Bacilli	Bacillales			1	94.3	Staphylococcus_haemolyticus_strain_JCM_2416_(NR_113345.1)	0	0	0	0	0	0	0	0	46	0	0	0	0	0	0	0	0	0	0	0	0	0	0	0	0	0	0	0	0	0	0	0	0	0	0	0	0	0	0	0	0	0
Firmicutes	Bacilli	Bacillales	Staphylococcaceae	Staphylococcus	0.82	94.5	Staphylococcus_epidermidis_(T)_ATCC_14990_(D83363)	0	0	0	0	0	0	0	0	45	0	0	0	0	0	0	0	0	0	0	0	0	0	0	0	0	0	0	0	0	0	0	0	0	0	0	0	0	0	0	0	0	0
Firmicutes	Bacilli	Bacillales	Bacillales_Incertae Sedis XI	Gemella	1	94.1	Gemella_taiwanensis_strain_NTUH_5572_(NR_133753.1)	0	0	0	0	0	0	0	0	38	0	0	0	0	0	0	0	0	0	0	0	0	0	0	0	0	0	0	0	0	0	0	0	0	0	0	0	0	0	0	0	0	0
Actinobacteria	Actinobacteria	Actinomycetales	Micrococcaceae	Rothia	0.99	91.6	Rothia_mucilaginosa_(T)_DSM_(X87758)	0	0	0	0	0	0	0	0	37	0	0	0	0	0	0	0	0	0	0	0	0	0	0	0	0	0	0	0	0	0	0	0	0	0	0	0	0	0	0	0	0	0
Actinobacteria	Actinobacteria	Actinomycetales	Propionibacteriaceae	Propionibacterium	1	96.6	Propionibacterium_acnes_subsp._elongatum_strain_K124_(NR_145912.1)	0	0	0	0	0	0	0	0	0	0	0	0	12	0	0	0	18	0	0	0	0	0	0	0	0	0	0	0	0	0	0	6	0	0	0	0	0	0	0	0	0	0
Proteobacteria	Alphaproteobacteria	Sphingomonadales	Sphingomonadaceae	Parablastomonas	0.73	93.1	Novosphingobium_ginsenosidimutans_strain_FW-6_(NR_133800.1)	0	13	0	0	0	0	0	0	0	0	0	0	0	10	0	0	0	0	0	0	0	3	0	7	0	0	0	0	0	0	0	0	0	0	0	0	0	0	0	0	0	0
Firmicutes	Bacilli	Lactobacillales	Streptococcaceae	Streptococcus	0.85	95	Streptococcus_infantis_strain_GTC_849_(NR_112026.1)	0	0	0	0	0	0	0	0	32	0	0	0	0	0	0	0	0	0	0	0	0	0	0	0	0	0	0	0	0	0	0	0	0	0	0	0	0	0	0	0	0	0
Firmicutes	Bacilli	Lactobacillales	Streptococcaceae	Streptococcus	1	95.8	Streptococcus_oligofermentans_strain_AS_1.3089_(NR_116209.1)	0	0	0	0	0	0	0	0	28	0	0	0	0	0	0	0	0	0	0	0	0	0	0	0	0	0	0	0	0	0	0	0	0	0	0	0	0	0	0	0	0	0
Proteobacteria	Betaproteobacteria	Burkholderiales			1	94.8	Cupriavidus_pauculus_CIP_105943_(EU024165)	0	0	0	0	0	0	0	0	0	0	0	0	0	0	0	0	0	15	0	0	0	0	0	0	0	6	0	0	0	0	7	0	0	0	0	0	0	0	0	0	0	0
Firmicutes	Bacilli	Lactobacillales	Streptococcaceae	Streptococcus	0.63	94.3	Streptococcus_infantis_strain_GTC_849_(NR_112026.1)	0	0	0	0	0	0	0	0	28	0	0	0	0	0	0	0	0	0	0	0	0	0	0	0	0	0	0	0	0	0	0	0	0	0	0	0	0	0	0	0	0	0
Actinobacteria	Actinobacteria	Actinomycetales	Propionibacteriaceae	Propionibacterium	0.78	90.7	Propionibacterium_acnes_subsp._elongatum_strain_K124_(NR_145912.1)	0	0	0	0	0	0	0	0	0	0	0	0	11	0	0	0	13	0	0	0	0	0	0	0	0	0	0	0	0	0	0	2	0	0	0	0	0	0	0	0	0	0
Firmicutes	Bacilli	Bacillales	Bacillales_Incertae Sedis XI	Gemella	1	93.8	Gemella_taiwanensis_strain_NTUH_5572_(NR_133753.1)	0	0	0	0	0	0	0	0	26	0	0	0	0	0	0	0	0	0	0	0	0	0	0	0	0	0	0	0	0	0	0	0	0	0	0	0	0	0	0	0	0	0
Firmicutes	Bacilli	Lactobacillales			0.82	94.2	Streptococcus_mitis_strain_NCTC12261_(NR_115560.1)	0	0	0	0	0	0	0	0	25	0	0	0	0	0	0	0	0	0	0	0	0	0	0	0	0	0	0	0	0	0	0	0	0	0	0	0	0	0	0	0	0	0
Firmicutes	Bacilli	Bacillales	Bacillales_Incertae Sedis XI	Gemella	1	93.6	Gemella_taiwanensis_strain_NTUH_5572_(NR_133753.1)	0	0	0	0	0	0	0	0	25	0	0	0	0	0	0	0	0	0	0	0	0	0	0	0	0	0	0	0	0	0	0	0	0	0	0	0	0	0	0	0	0	0
Proteobacteria	Alphaproteobacteria	Sphingomonadales	Sphingomonadaceae	Parablastomonas	0.57	90.2	Novosphingobium_subterraneum_(T)_IFO_16086_(AB025014)	0	9	0	0	0	0	0	0	0	0	0	0	0	6	0	0	0	0	0	0	0	2	0	8	0	0	0	0	0	0	0	0	0	0	0	0	0	0	0	0	0	0
Actinobacteria	Actinobacteria	Actinomycetales	Propionibacteriaceae	Propionibacterium	0.93	91.1	Propionibacterium_acnes_(T)_ATCC6919_(AB042288)	0	0	0	0	0	0	0	0	0	0	0	0	12	0	0	0	9	0	0	0	0	0	0	0	0	0	0	0	0	0	0	3	0	0	0	0	0	0	0	0	0	0
Firmicutes	Bacilli	Lactobacillales			0.78	94.1	Streptococcus_mitis_strain_NCTC12261_(NR_115560.1)	0	0	0	0	0	0	0	0	24	0	0	0	0	0	0	0	0	0	0	0	0	0	0	0	0	0	0	0	0	0	0	0	0	0	0	0	0	0	0	0	0	0
Firmicutes	Bacilli	Bacillales	Bacillaceae 1	Bacillus	0.56	97.6	Bacillus_megaterium_strain_ATCC_14581_(NR_116873.1)	0	0	0	0	0	0	0	0	24	0	0	0	0	0	0	0	0	0	0	0	0	0	0	0	0	0	0	0	0	0	0	0	0	0	0	0	0	0	0	0	0	0
Proteobacteria	Betaproteobacteria	Burkholderiales	Burkholderiales_incertae_sedis	Mitsuaria	0.54	91.2	Staphylococcus_rostri_(T)_type_strain:_ARI_262_(FM242137)	0	23	0	0	0	0	0	0	0	0	0	0	0	0	0	0	0	0	0	0	0	0	0	0	0	0	0	0	0	0	0	0	0	0	0	0	0	0	0	0	0	0
Actinobacteria	Actinobacteria	Actinomycetales	Micrococcaceae	Rothia	1	96.4	Rothia_mucilaginosa_(T)_DSM_(X87758)	0	0	0	0	0	0	0	0	23	0	0	0	0	0	0	0	0	0	0	0	0	0	0	0	0	0	0	0	0	0	0	0	0	0	0	0	0	0	0	0	0	0
Proteobacteria	Betaproteobacteria	Burkholderiales	Burkholderiaceae	Burkholderia	1	99.6	Burkholderia_cepacia_strain_LMG_1222_(NR_118057.1)	0	0	0	0	0	0	0	0	0	0	0	0	0	0	0	0	0	0	0	0	11	0	0	0	0	0	0	0	0	0	0	0	0	0	0	0	0	12	0	0	0	0
Actinobacteria	Actinobacteria	Actinomycetales	Micrococcaceae	Rothia	1	93.9	Rothia_mucilaginosa_(T)_DSM_(X87758)	0	0	0	0	0	0	0	0	23	0	0	0	0	0	0	0	0	0	0	0	0	0	0	0	0	0	0	0	0	0	0	0	0	0	0	0	0	0	0	0	0	0
Firmicutes	Bacilli	Bacillales	Staphylococcaceae	Staphylococcus	0.95	94.7	Staphylococcus_epidermidis_(T)_ATCC_14990_(D83363)	0	0	0	0	0	0	0	0	22	0	0	0	0	0	0	0	0	0	0	0	0	0	0	0	0	0	0	0	0	0	0	0	0	0	0	0	0	0	0	0	0	0
Firmicutes	Bacilli	Bacillales	Bacillaceae 1		0.91	97.2	Bacillus_megaterium_strain_ATCC_14581_(NR_116873.1)	0	0	0	0	0	0	0	0	21	0	0	0	0	0	0	0	0	0	0	0	0	0	0	0	0	0	0	0	0	0	0	0	0	0	0	0	0	0	0	0	0	0
Firmicutes	Bacilli	Lactobacillales	Streptococcaceae	Streptococcus	1	97.4	Streptococcus_mitis_strain_NCTC12261_(NR_115560.1)	0	0	0	0	0	0	0	0	21	0	0	0	0	0	0	0	0	0	0	0	0	0	0	0	0	0	0	0	0	0	0	0	0	0	0	0	0	0	0	0	0	0
Firmicutes	Bacilli	Lactobacillales	Streptococcaceae	Streptococcus	1	97	Streptococcus_pseudopneumoniae_(T)_ATCC_BAA-960;_gc297-03;_CDC_ss1757_(AY612844)	0	0	0	0	0	0	0	0	21	0	0	0	0	0	0	0	0	0	0	0	0	0	0	0	0	0	0	0	0	0	0	0	0	0	0	0	0	0	0	0	0	0
Firmicutes	Bacilli	Bacillales	Staphylococcaceae	Staphylococcus	0.99	95.3	Staphylococcus_haemolyticus_strain_JCM_2416_(NR_113345.1)	0	0	0	0	0	0	0	0	21	0	0	0	0	0	0	0	0	0	0	0	0	0	0	0	0	0	0	0	0	0	0	0	0	0	0	0	0	0	0	0	0	0
Firmicutes	Bacilli	Bacillales	Staphylococcaceae	Staphylococcus	0.68	94.7	Staphylococcus_epidermidis_(T)_ATCC_14990_(D83363)	0	0	0	0	0	0	0	0	20	0	0	0	0	0	0	0	0	0	0	0	0	0	0	0	0	0	0	0	0	0	0	0	0	0	0	0	0	0	0	0	0	0
Actinobacteria	Actinobacteria	Actinomycetales	Micrococcaceae	Rothia	1	95	Rothia_mucilaginosa_(T)_DSM_(X87758)	0	0	0	0	0	0	0	0	20	0	0	0	0	0	0	0	0	0	0	0	0	0	0	0	0	0	0	0	0	0	0	0	0	0	0	0	0	0	0	0	0	0
Proteobacteria	Betaproteobacteria	Burkholderiales	Burkholderiaceae	Ralstonia	0.79	94.6	Ralstonia_syzygii_subsp._celebensis_UQRS_637_(KC757076)	0	0	0	0	0	0	0	0	0	0	0	0	0	0	0	0	0	1	0	0	0	0	0	0	0	2	16	0	0	0	1	0	0	0	0	0	0	0	0	0	0	0
Proteobacteria	Betaproteobacteria	Burkholderiales	Comamonadaceae	Pelomonas	1	94.7	Pelomonas_puraquae_(T)_type_strain:_CCUG_52769;_Ps10g_(AM501439)	0	8	0	0	0	0	0	0	0	0	0	0	0	9	0	0	0	0	0	0	0	0	0	3	0	0	0	0	0	0	0	0	0	0	0	0	0	0	0	0	0	0
Firmicutes	Bacilli	Lactobacillales	Streptococcaceae	Streptococcus	0.99	95.5	Streptococcus_oligofermentans_strain_AS_1.3089_(NR_116209.1)	0	0	0	0	0	0	0	0	20	0	0	0	0	0	0	0	0	0	0	0	0	0	0	0	0	0	0	0	0	0	0	0	0	0	0	0	0	0	0	0	0	0
Proteobacteria	Betaproteobacteria	Burkholderiales	Burkholderiaceae	Burkholderia	1	99.7	Burkholderia_cepacia_strain_NBRC_14074_(NR_113645.1)	0	0	0	0	0	0	0	0	0	0	0	0	0	0	0	0	0	0	0	0	10	0	0	0	0	0	0	0	0	0	0	0	0	0	0	0	0	9	0	0	0	0
Actinobacteria	Actinobacteria	Actinomycetales	Micrococcaceae	Rothia	0.97	91.1	Rothia_mucilaginosa_(T)_DSM_(X87758)	0	0	0	0	0	0	0	0	19	0	0	0	0	0	0	0	0	0	0	0	0	0	0	0	0	0	0	0	0	0	0	0	0	0	0	0	0	0	0	0	0	0
Actinobacteria	Actinobacteria	Actinomycetales	Micrococcaceae	Rothia	0.99	93.5	Rothia_mucilaginosa_(T)_DSM_(X87758)	0	0	0	0	0	0	0	0	19	0	0	0	0	0	0	0	0	0	0	0	0	0	0	0	0	0	0	0	0	0	0	0	0	0	0	0	0	0	0	0	0	0
Proteobacteria	Betaproteobacteria	Burkholderiales	Burkholderiales_incertae_sedis	Mitsuaria	0.64	89.9	Pelomonas_puraquae_(T)_type_strain:_CCUG_52769;_Ps10g_(AM501439)	0	0	0	0	0	0	0	0	0	0	0	0	9	0	0	0	2	0	0	0	0	0	0	0	0	0	0	0	0	0	0	7	0	0	0	0	0	0	0	0	0	0
Firmicutes	Bacilli	Bacillales	Bacillales_Incertae Sedis XI	Gemella	1	93.8	Gemella_parahaemolysans_strain_NTUH_1465_(NR_133752.1)	0	0	0	0	0	0	0	0	18	0	0	0	0	0	0	0	0	0	0	0	0	0	0	0	0	0	0	0	0	0	0	0	0	0	0	0	0	0	0	0	0	0
Firmicutes	Bacilli	Bacillales	Bacillales_Incertae Sedis XI	Gemella	1	95.3	Gemella_parahaemolysans_strain_NTUH_1465_(NR_133752.1)	0	0	0	0	0	0	0	0	18	0	0	0	0	0	0	0	0	0	0	0	0	0	0	0	0	0	0	0	0	0	0	0	0	0	0	0	0	0	0	0	0	0
Proteobacteria	Betaproteobacteria	Burkholderiales	Burkholderiaceae	Ralstonia	0.94	95.5	Ralstonia_insidiosa_(T)_AU2944_(AF488779)	0	0	0	0	0	0	0	0	0	0	0	0	0	0	0	0	0	0	0	0	0	0	0	0	0	0	18	0	0	0	0	0	0	0	0	0	0	0	0	0	0	0
Proteobacteria	Betaproteobacteria	Burkholderiales			0.99	94.7	Cupriavidus_metallidurans_strain_CIP_107179_(NR_116145.1)	0	0	0	0	0	0	0	0	0	0	0	0	0	0	0	0	0	11	0	0	0	0	0	0	0	6	0	0	0	0	1	0	0	0	0	0	0	0	0	0	0	0
Actinobacteria	Actinobacteria	Actinomycetales	Corynebacteriaceae	Corynebacterium	1	98.7	Corynebacterium_tuberculostearicum_strain_ATCC_35692_(NR_119173.1)	1	0	0	0	0	0	0	0	16	0	0	0	0	0	0	0	0	0	0	0	0	0	0	0	0	0	0	0	0	0	0	0	0	0	0	0	0	0	0	0	0	0
Proteobacteria	Betaproteobacteria	Burkholderiales	Burkholderiaceae	Ralstonia	0.98	96	Ralstonia_insidiosa_(T)_AU2944_(AF488779)	0	0	0	0	0	0	0	0	0	0	0	0	0	0	0	0	0	0	0	0	0	0	0	0	0	0	17	0	0	0	0	0	0	0	0	0	0	0	0	0	0	0
Firmicutes	Bacilli	Bacillales			1	95	Staphylococcus_caprae_strain_DSM_20608_(NR_119252.1)	0	0	0	0	0	0	0	0	17	0	0	0	0	0	0	0	0	0	0	0	0	0	0	0	0	0	0	0	0	0	0	0	0	0	0	0	0	0	0	0	0	0
Proteobacteria	Alphaproteobacteria	Rhodobacterales	Rhodobacteraceae		0.86	89.4	Paracoccus_angustae_strain_E6_(NR_137359.1)	0	0	0	0	0	0	0	0	0	0	0	0	0	0	0	0	0	0	0	0	0	0	0	0	16	0	0	0	0	0	0	0	0	0	0	0	0	0	0	0	0	0
Firmicutes	Bacilli	Lactobacillales	Carnobacteriaceae	Isobaculum	0.51	92.6	Streptococcus_oligofermentans_strain_AS_1.3089_(NR_116209.1)	0	0	0	0	0	0	0	0	16	0	0	0	0	0	0	0	0	0	0	0	0	0	0	0	0	0	0	0	0	0	0	0	0	0	0	0	0	0	0	0	0	0
Firmicutes	Bacilli	Bacillales	Staphylococcaceae	Staphylococcus	0.94	94.3	Staphylococcus_petrasii_subsp._null_SEQ110_(JN092118)	0	0	0	0	0	0	0	0	16	0	0	0	0	0	0	0	0	0	0	0	0	0	0	0	0	0	0	0	0	0	0	0	0	0	0	0	0	0	0	0	0	0
Firmicutes	Bacilli	Bacillales	Staphylococcaceae	Staphylococcus	0.75	93.9	Staphylococcus_epidermidis_(T)_ATCC_14990_(D83363)	0	0	0	0	0	0	0	0	16	0	0	0	0	0	0	0	0	0	0	0	0	0	0	0	0	0	0	0	0	0	0	0	0	0	0	0	0	0	0	0	0	0
Firmicutes	Bacilli	Lactobacillales	Streptococcaceae	Streptococcus	1	96.2	Streptococcus_mitis_strain_NCTC12261_(NR_115560.1)	0	0	0	0	0	0	0	0	16	0	0	0	0	0	0	0	0	0	0	0	0	0	0	0	0	0	0	0	0	0	0	0	0	0	0	0	0	0	0	0	0	0
Firmicutes	Bacilli	Lactobacillales	Streptococcaceae	Streptococcus	0.95	95.7	Streptococcus_pneumoniae_strain_NCTC_7465_(NR_118939.1)	0	0	0	0	0	0	0	0	16	0	0	0	0	0	0	0	0	0	0	0	0	0	0	0	0	0	0	0	0	0	0	0	0	0	0	0	0	0	0	0	0	0
Firmicutes	Bacilli	Bacillales	Staphylococcaceae	Staphylococcus	0.99	94.8	Staphylococcus_petrasii_subsp._null_SEQ110_(JN092118)	0	15	0	0	0	0	0	0	0	0	0	0	0	0	0	0	0	0	0	0	0	0	0	0	0	0	0	0	0	0	0	0	0	0	0	0	0	0	0	0	0	0
Proteobacteria	Alphaproteobacteria	Caulobacterales	Caulobacteraceae	Brevundimonas	1	97.3	Brevundimonas_bullata_strain_NBRC_13290_(NR_113611.1)	0	0	0	0	0	0	0	0	0	0	0	0	0	0	0	0	0	0	0	0	0	0	0	0	15	0	0	0	0	0	0	0	0	0	0	0	0	0	0	0	0	0
Firmicutes	Bacilli	Bacillales	Staphylococcaceae	Staphylococcus	1	96.3	Staphylococcus_epidermidis_(T)_ATCC_14990_(D83363)	0	15	0	0	0	0	0	0	0	0	0	0	0	0	0	0	0	0	0	0	0	0	0	0	0	0	0	0	0	0	0	0	0	0	0	0	0	0	0	0	0	0
Proteobacteria	Alphaproteobacteria	Sphingomonadales	Sphingomonadaceae		0.62	87.5	Novosphingobium_sp._JM-1_(KM365125)	0	3	0	0	0	0	0	0	0	0	0	0	0	5	0	0	0	0	0	0	0	4	0	3	0	0	0	0	0	0	0	0	0	0	0	0	0	0	0	0	0	0
Firmicutes	Bacilli	Bacillales	Bacillaceae 1		0.68	95.8	Bacillus_megaterium_strain_ATCC_14581_(NR_116873.1)	0	0	0	0	0	0	0	0	15	0	0	0	0	0	0	0	0	0	0	0	0	0	0	0	0	0	0	0	0	0	0	0	0	0	0	0	0	0	0	0	0	0
Actinobacteria	Actinobacteria	Actinomycetales	Micrococcaceae	Rothia	0.64	90.8	Rothia_mucilaginosa_(T)_DSM_(X87758)	0	0	0	0	0	0	0	0	15	0	0	0	0	0	0	0	0	0	0	0	0	0	0	0	0	0	0	0	0	0	0	0	0	0	0	0	0	0	0	0	0	0
Proteobacteria	Betaproteobacteria	Burkholderiales	Burkholderiales_incertae_sedis	Mitsuaria	0.72	90.8	Propionibacterium_acnes_subsp._elongatum_strain_K124_(NR_145912.1)	0	0	0	0	0	0	0	0	0	0	0	0	9	0	0	0	2	0	0	0	0	0	0	0	0	0	0	0	0	0	0	3	0	0	0	0	0	0	0	0	0	0
Proteobacteria	Betaproteobacteria	Burkholderiales	Burkholderiales_incertae_sedis	Mitsuaria	0.64	87.7	Pelomonas_puraquae_(T)_type_strain:_CCUG_52769;_Ps10g_(AM501439)	0	0	0	0	0	0	0	0	0	0	0	0	8	0	0	0	3	0	0	0	0	0	0	0	0	0	0	0	0	0	0	3	0	0	0	0	0	0	0	0	0	0
Firmicutes	Bacilli	Bacillales	Bacillales_Incertae Sedis XI	Gemella	1	95.6	Gemella_parahaemolysans_strain_NTUH_1465_(NR_133752.1)	0	0	0	0	0	0	0	0	14	0	0	0	0	0	0	0	0	0	0	0	0	0	0	0	0	0	0	0	0	0	0	0	0	0	0	0	0	0	0	0	0	0
Proteobacteria	Alphaproteobacteria	Caulobacterales	Caulobacteraceae	Caulobacter	0.52	90.4	Caulobacter_segnis_(T)_MBIC2835_(AB023427)	0	0	0	0	0	0	0	0	0	0	0	0	0	0	0	0	14	0	0	0	0	0	0	0	0	0	0	0	0	0	0	0	0	0	0	0	0	0	0	0	0	0
Actinobacteria	Actinobacteria	Actinomycetales	Micrococcaceae	Rothia	0.99	93.3	Rothia_mucilaginosa_(T)_DSM_(X87758)	0	0	0	0	0	0	0	0	14	0	0	0	0	0	0	0	0	0	0	0	0	0	0	0	0	0	0	0	0	0	0	0	0	0	0	0	0	0	0	0	0	0
Proteobacteria	Gammaproteobacteria	Enterobacteriales	Enterobacteriaceae		1	96.1	Pantoea_agglomerans_strain_ATCC_27155_(NR_114505.1)	0	0	0	0	0	0	0	0	0	0	0	0	0	0	0	0	0	0	0	0	0	0	0	0	0	0	0	0	0	0	0	0	0	0	0	0	14	0	0	0	0	0
Firmicutes	Bacilli	Bacillales	Bacillales_Incertae Sedis XI	Gemella	1	93.6	Gemella_parahaemolysans_strain_NTUH_1465_(NR_133752.1)	0	0	0	0	0	0	0	0	14	0	0	0	0	0	0	0	0	0	0	0	0	0	0	0	0	0	0	0	0	0	0	0	0	0	0	0	0	0	0	0	0	0
Firmicutes	Bacilli	Lactobacillales	Streptococcaceae	Streptococcus	1	97.1	Streptococcus_mitis_strain_NCTC12261_(NR_115560.1)	0	0	0	0	0	0	0	0	14	0	0	0	0	0	0	0	0	0	0	0	0	0	0	0	0	0	0	0	0	0	0	0	0	0	0	0	0	0	0	0	0	0
Actinobacteria	Actinobacteria	Actinomycetales	Corynebacteriaceae	Corynebacterium	1	97.6	Corynebacterium_tuberculostearicum_strain_ATCC_35692_(NR_119173.1)	0	0	0	0	0	0	0	0	13	0	0	0	0	0	0	0	0	0	0	0	0	0	0	0	0	0	0	0	0	0	0	0	0	0	0	0	0	0	0	0	0	0
Actinobacteria	Actinobacteria	Actinomycetales	Micrococcaceae	Rothia	1	96.8	Rothia_mucilaginosa_(T)_DSM_(X87758)	0	0	0	0	0	0	0	0	13	0	0	0	0	0	0	0	0	0	0	0	0	0	0	0	0	0	0	0	0	0	0	0	0	0	0	0	0	0	0	0	0	0
Firmicutes	Bacilli	Bacillales	Bacillales_Incertae Sedis XI	Gemella	1	93.8	Gemella_taiwanensis_strain_NTUH_5572_(NR_133753.1)	0	0	0	0	0	0	0	0	13	0	0	0	0	0	0	0	0	0	0	0	0	0	0	0	0	0	0	0	0	0	0	0	0	0	0	0	0	0	0	0	0	0
Proteobacteria	Betaproteobacteria	Burkholderiales	Comamonadaceae	Pelomonas	0.99	92.9	Pelomonas_puraquae_(T)_type_strain:_CCUG_52769;_Ps10g_(AM501439)	0	0	0	0	0	0	0	0	0	0	0	0	6	0	0	0	3	0	0	0	0	0	0	0	0	0	0	0	0	0	0	3	0	0	0	0	0	0	0	0	0	0
Proteobacteria	Betaproteobacteria	Burkholderiales	Comamonadaceae	Pelomonas	0.84	91.4	Pelomonas_puraquae_(T)_type_strain:_CCUG_52769;_Ps10g_(AM501439)	0	0	0	0	0	0	0	0	0	0	0	0	8	0	0	0	0	0	0	0	0	0	0	0	0	0	0	0	0	0	0	4	0	0	0	0	0	0	0	0	0	0
Actinobacteria	Actinobacteria	Actinomycetales	Corynebacteriaceae	Corynebacterium	0.87	95.8	Corynebacterium_massiliense_(T)_5402485_(EF217056)	0	0	0	0	0	0	0	0	12	0	0	0	0	0	0	0	0	0	0	0	0	0	0	0	0	0	0	0	0	0	0	0	0	0	0	0	0	0	0	0	0	0
Proteobacteria	Betaproteobacteria	Burkholderiales	Comamonadaceae	Pelomonas	1	93.2	Pelomonas_puraquae_(T)_type_strain:_CCUG_52769;_Ps10g_(AM501439)	0	4	0	0	0	0	0	0	0	0	0	0	0	3	0	0	0	0	0	0	0	0	0	5	0	0	0	0	0	0	0	0	0	0	0	0	0	0	0	0	0	0
Firmicutes	Bacilli	Lactobacillales	Streptococcaceae	Streptococcus	1	96.8	Streptococcus_mitis_strain_NCTC12261_(NR_115560.1)	0	0	0	0	0	0	0	0	12	0	0	0	0	0	0	0	0	0	0	0	0	0	0	0	0	0	0	0	0	0	0	0	0	0	0	0	0	0	0	0	0	0
Actinobacteria	Actinobacteria	Actinomycetales	Micrococcaceae	Rothia	1	93.2	Rothia_mucilaginosa_(T)_DSM_(X87758)	0	0	0	0	0	0	0	0	12	0	0	0	0	0	0	0	0	0	0	0	0	0	0	0	0	0	0	0	0	0	0	0	0	0	0	0	0	0	0	0	0	0
Firmicutes	Bacilli	Bacillales	Bacillales_Incertae Sedis XI	Gemella	1	96	Gemella_parahaemolysans_strain_NTUH_1465_(NR_133752.1)	0	0	0	0	0	0	0	0	12	0	0	0	0	0	0	0	0	0	0	0	0	0	0	0	0	0	0	0	0	0	0	0	0	0	0	0	0	0	0	0	0	0
Actinobacteria	Actinobacteria	Actinomycetales	Micrococcaceae	Rothia	1	92.8	Rothia_mucilaginosa_(T)_DSM_(X87758)	0	0	0	0	0	0	0	0	12	0	0	0	0	0	0	0	0	0	0	0	0	0	0	0	0	0	0	0	0	0	0	0	0	0	0	0	0	0	0	0	0	0
Actinobacteria	Actinobacteria	Actinomycetales	Micrococcaceae		0.86	91.3	Streptococcus_mitis_strain_NCTC12261_(NR_115560.1)	0	0	0	0	0	0	0	0	12	0	0	0	0	0	0	0	0	0	0	0	0	0	0	0	0	0	0	0	0	0	0	0	0	0	0	0	0	0	0	0	0	0
					1	91.6	Staphylococcus_rostri_(T)_type_strain:_ARI_262_(FM242137)	0	11	0	0	0	0	0	0	0	0	0	0	0	0	0	0	0	0	0	0	0	0	0	0	0	0	0	0	0	0	0	0	0	0	0	0	0	0	0	0	0	0
Proteobacteria	Betaproteobacteria	Burkholderiales	Comamonadaceae	Pelomonas	0.59	90.1	Pelomonas_puraquae_(T)_type_strain:_CCUG_52769;_Ps10g_(AM501439)	0	0	0	0	0	0	0	0	0	11	0	0	0	0	0	0	0	0	0	0	0	0	0	0	0	0	0	0	0	0	0	0	0	0	0	0	0	0	0	0	0	0
Actinobacteria	Actinobacteria	Actinomycetales	Micrococcaceae	Rothia	1	96.9	Rothia_mucilaginosa_(T)_DSM_(X87758)	0	0	0	0	0	0	0	0	11	0	0	0	0	0	0	0	0	0	0	0	0	0	0	0	0	0	0	0	0	0	0	0	0	0	0	0	0	0	0	0	0	0
Proteobacteria	Betaproteobacteria	Burkholderiales	Burkholderiales_incertae_sedis		0.5	89.3	Novosphingobium_subterraneum_(T)_IFO_16086_(AB025014)	0	4	0	0	0	0	0	0	0	0	0	0	0	4	0	0	0	0	0	0	0	0	0	3	0	0	0	0	0	0	0	0	0	0	0	0	0	0	0	0	0	0
Bacteroidetes	Sphingobacteriia	Sphingobacteriales	Sphingobacteriaceae	Sphingobacterium	1	99.5	Sphingobacterium_sp._CKTN2_(AB563783)	0	0	0	0	0	0	0	0	11	0	0	0	0	0	0	0	0	0	0	0	0	0	0	0	0	0	0	0	0	0	0	0	0	0	0	0	0	0	0	0	0	0
Proteobacteria	Betaproteobacteria	Burkholderiales	Comamonadaceae	Pelomonas	0.85	92.9	Pelomonas_aquatica_(T)_type_strain:_CCUG_52575_(AM501435)	0	5	0	0	0	0	0	0	0	0	0	0	0	3	0	0	0	0	0	0	0	0	0	3	0	0	0	0	0	0	0	0	0	0	0	0	0	0	0	0	0	0
Actinobacteria	Actinobacteria	Actinomycetales	Micrococcaceae	Rothia	1	94.5	Rothia_mucilaginosa_(T)_DSM_(X87758)	0	0	0	0	0	0	0	0	10	0	0	0	0	0	0	0	0	0	0	0	0	0	0	0	0	0	0	0	0	0	0	0	0	0	0	0	0	0	0	0	0	0
Firmicutes	Bacilli	Lactobacillales	Streptococcaceae	Streptococcus	0.99	94.3	Streptococcus_oligofermentans_strain_AS_1.3089_(NR_116209.1)	0	0	0	0	0	0	0	0	10	0	0	0	0	0	0	0	0	0	0	0	0	0	0	0	0	0	0	0	0	0	0	0	0	0	0	0	0	0	0	0	0	0
Firmicutes	Bacilli	Bacillales	Bacillales_Incertae Sedis XI	Gemella	1	94.1	Gemella_parahaemolysans_strain_NTUH_1465_(NR_133752.1)	0	0	0	0	0	0	0	0	10	0	0	0	0	0	0	0	0	0	0	0	0	0	0	0	0	0	0	0	0	0	0	0	0	0	0	0	0	0	0	0	0	0
Firmicutes	Bacilli	Lactobacillales	Streptococcaceae	Streptococcus	0.7	93.7	Streptococcus_oligofermentans_strain_AS_1.3089_(NR_116209.1)	0	0	0	0	0	0	0	0	10	0	0	0	0	0	0	0	0	0	0	0	0	0	0	0	0	0	0	0	0	0	0	0	0	0	0	0	0	0	0	0	0	0
Firmicutes	Bacilli	Bacillales	Staphylococcaceae	Staphylococcus	1	95.1	Staphylococcus_epidermidis_(T)_ATCC_14990_(D83363)	0	0	0	0	0	0	0	0	10	0	0	0	0	0	0	0	0	0	0	0	0	0	0	0	0	0	0	0	0	0	0	0	0	0	0	0	0	0	0	0	0	0
Firmicutes	Bacilli	Bacillales	Bacillales_Incertae Sedis XI	Gemella	1	93.6	Gemella_taiwanensis_strain_NTUH_5572_(NR_133753.1)	0	0	0	0	0	0	0	0	10	0	0	0	0	0	0	0	0	0	0	0	0	0	0	0	0	0	0	0	0	0	0	0	0	0	0	0	0	0	0	0	0	0
Firmicutes	Bacilli	Lactobacillales			0.76	93.8	Streptococcus_oligofermentans_strain_AS_1.3089_(NR_116209.1)	0	0	0	0	0	0	0	0	10	0	0	0	0	0	0	0	0	0	0	0	0	0	0	0	0	0	0	0	0	0	0	0	0	0	0	0	0	0	0	0	0	0
Proteobacteria	Gammaproteobacteria	Enterobacteriales	Enterobacteriaceae	Leclercia	0.62	96.8	Klebsiella_michiganensis_W14_(JQ070300)	0	0	0	0	0	0	0	0	0	0	0	0	0	0	0	0	0	0	0	0	0	0	0	0	0	0	0	0	0	0	0	0	0	0	0	0	9	0	0	0	0	0
Firmicutes	Bacilli	Bacillales	Staphylococcaceae	Staphylococcus	0.57	92.8	Staphylococcus_rostri_(T)_type_strain:_ARI_262_(FM242137)	0	9	0	0	0	0	0	0	0	0	0	0	0	0	0	0	0	0	0	0	0	0	0	0	0	0	0	0	0	0	0	0	0	0	0	0	0	0	0	0	0	0
Actinobacteria	Actinobacteria	Actinomycetales	Micrococcaceae	Rothia	0.93	90.5	Rothia_mucilaginosa_(T)_DSM_(X87758)	0	0	0	0	0	0	0	0	9	0	0	0	0	0	0	0	0	0	0	0	0	0	0	0	0	0	0	0	0	0	0	0	0	0	0	0	0	0	0	0	0	0
Actinobacteria	Actinobacteria	Actinomycetales	Micrococcaceae		0.79	89.2	Rothia_mucilaginosa_(T)_DSM_(X87758)	0	0	0	0	0	0	0	0	9	0	0	0	0	0	0	0	0	0	0	0	0	0	0	0	0	0	0	0	0	0	0	0	0	0	0	0	0	0	0	0	0	0
Firmicutes	Bacilli	Bacillales	Staphylococcaceae		0.65	91.2	Staphylococcus_haemolyticus_strain_JCM_2416_(NR_113345.1)	0	0	0	0	0	0	0	0	9	0	0	0	0	0	0	0	0	0	0	0	0	0	0	0	0	0	0	0	0	0	0	0	0	0	0	0	0	0	0	0	0	0
Proteobacteria	Gammaproteobacteria	Enterobacteriales	Enterobacteriaceae		0.59	90.5	Klebsiella_michiganensis_W14_(JQ070300)	0	0	0	0	0	0	0	0	0	0	0	0	0	0	0	0	0	0	0	0	0	0	0	0	0	0	1	0	0	0	0	0	0	0	0	0	8	0	0	0	0	0
Proteobacteria	Betaproteobacteria	Burkholderiales			1	93.9	Pelomonas_puraquae_(T)_type_strain:_CCUG_52769;_Ps10g_(AM501439)	0	0	0	0	0	0	0	0	0	0	0	0	0	0	0	0	0	0	0	0	0	0	0	0	0	0	9	0	0	0	0	0	0	0	0	0	0	0	0	0	0	0
Firmicutes	Bacilli	Bacillales	Staphylococcaceae	Staphylococcus	1	98.4	Staphylococcus_epidermidis_(T)_ATCC_14990_(D83363)	0	5	0	0	0	0	0	0	3	0	0	0	0	0	0	0	0	0	0	0	0	0	0	0	0	0	0	0	0	0	0	0	0	0	0	0	0	0	0	0	0	0
Proteobacteria	Betaproteobacteria	Burkholderiales	Burkholderiaceae	Burkholderia	0.53	95	Burkholderia_peredens_strain_LMG_29314_(NR_145606.1)	0	0	0	0	0	0	0	0	0	0	0	0	0	0	0	0	0	0	0	0	6	0	0	0	0	0	0	0	0	0	0	0	0	0	0	0	0	2	0	0	0	0
Proteobacteria	Betaproteobacteria	Burkholderiales	Comamonadaceae	Pelomonas	0.85	94.4	Pelomonas_puraquae_(T)_type_strain:_CCUG_52769;_Ps10g_(AM501439)	0	0	0	0	0	0	0	0	0	0	0	0	0	0	0	0	0	4	0	0	0	0	0	0	0	1	0	0	0	0	3	0	0	0	0	0	0	0	0	0	0	0
Proteobacteria	Betaproteobacteria	Burkholderiales	Comamonadaceae	Pelomonas	0.77	90.9	Pelomonas_puraquae_(T)_type_strain:_CCUG_52769;_Ps10g_(AM501439)	0	0	0	0	0	0	0	0	0	8	0	0	0	0	0	0	0	0	0	0	0	0	0	0	0	0	0	0	0	0	0	0	0	0	0	0	0	0	0	0	0	0
Proteobacteria	Betaproteobacteria	Burkholderiales	Burkholderiaceae	Ralstonia	1	95.1	Ralstonia_insidiosa_(T)_AU2944_(AF488779)	0	0	0	0	0	0	0	0	0	0	0	0	0	0	0	0	0	0	0	0	0	0	0	0	0	0	8	0	0	0	0	0	0	0	0	0	0	0	0	0	0	0
Proteobacteria	Alphaproteobacteria	Caulobacterales	Caulobacteraceae	Caulobacter	0.66	90.1	Caulobacter_segnis_(T)_MBIC2835_(AB023427)	0	0	0	0	0	0	0	0	0	0	0	0	0	0	0	0	7	0	0	0	0	0	0	0	0	0	0	0	0	0	0	0	0	1	0	0	0	0	0	0	0	0
Actinobacteria	Actinobacteria	Actinomycetales	Micrococcaceae	Rothia	0.83	89.7	Rothia_mucilaginosa_(T)_DSM_(X87758)	0	0	0	0	0	0	0	0	8	0	0	0	0	0	0	0	0	0	0	0	0	0	0	0	0	0	0	0	0	0	0	0	0	0	0	0	0	0	0	0	0	0
Proteobacteria	Betaproteobacteria	Burkholderiales			1	94.9	Burkholderia_peredens_strain_LMG_29314_(NR_145606.1)	0	0	0	0	0	0	0	0	0	0	0	0	0	0	0	0	0	0	0	0	5	0	0	0	0	0	0	0	0	0	0	0	0	0	0	0	0	3	0	0	0	0
Firmicutes	Bacilli	Lactobacillales	Carnobacteriaceae	Isobaculum	0.57	92.7	Streptococcus_oligofermentans_strain_AS_1.3089_(NR_116209.1)	0	0	1	0	0	0	0	0	7	0	0	0	0	0	0	0	0	0	0	0	0	0	0	0	0	0	0	0	0	0	0	0	0	0	0	0	0	0	0	0	0	0
Firmicutes	Bacilli	Lactobacillales	Streptococcaceae	Streptococcus	0.99	95.9	Streptococcus_oligofermentans_strain_AS_1.3089_(NR_116209.1)	0	0	0	0	0	0	0	0	8	0	0	0	0	0	0	0	0	0	0	0	0	0	0	0	0	0	0	0	0	0	0	0	0	0	0	0	0	0	0	0	0	0
Actinobacteria	Actinobacteria	Actinomycetales	Micrococcaceae	Rothia	1	95.5	Rothia_mucilaginosa_(T)_DSM_(X87758)	0	0	0	0	0	0	0	0	8	0	0	0	0	0	0	0	0	0	0	0	0	0	0	0	0	0	0	0	0	0	0	0	0	0	0	0	0	0	0	0	0	0
Actinobacteria	Actinobacteria	Actinomycetales	Micrococcaceae	Rothia	0.98	93.5	Rothia_mucilaginosa_(T)_DSM_(X87758)	0	0	0	0	0	0	0	0	8	0	0	0	0	0	0	0	0	0	0	0	0	0	0	0	0	0	0	0	0	0	0	0	0	0	0	0	0	0	0	0	0	0
Proteobacteria	Betaproteobacteria	Burkholderiales	Burkholderiales_incertae_sedis	Mitsuaria	0.67	89.7	Caulobacter_mirabilis_(T)_type_strain:_FWC_38_(AJ227774)	0	0	0	0	0	0	0	0	0	0	0	0	0	0	0	0	8	0	0	0	0	0	0	0	0	0	0	0	0	0	0	0	0	0	0	0	0	0	0	0	0	0
Proteobacteria	Betaproteobacteria	Burkholderiales			0.66	89.9	Citrobacter_europaeus_strain_97/79_(NR_156052.1)	0	0	0	0	0	0	0	0	0	0	0	0	0	0	0	0	0	0	0	0	0	0	0	0	0	0	0	0	0	0	0	0	0	0	0	0	8	0	0	0	0	0
Proteobacteria	Betaproteobacteria	Burkholderiales	Burkholderiales_incertae_sedis	Mitsuaria	0.87	89.4	Staphylococcus_rostri_(T)_type_strain:_ARI_262_(FM242137)	0	7	0	0	0	0	0	0	0	0	0	0	0	0	0	0	0	0	0	0	0	0	0	0	0	0	0	0	0	0	0	0	0	0	0	0	0	0	0	0	0	0
Proteobacteria	Betaproteobacteria	Burkholderiales	Comamonadaceae	Pelomonas	0.74	91.1	Pelomonas_puraquae_(T)_type_strain:_CCUG_52769;_Ps10g_(AM501439)	0	7	0	0	0	0	0	0	0	0	0	0	0	0	0	0	0	0	0	0	0	0	0	0	0	0	0	0	0	0	0	0	0	0	0	0	0	0	0	0	0	0
Firmicutes	Bacilli	Bacillales	Staphylococcaceae	Staphylococcus	0.97	92.9	Staphylococcus_epidermidis_(T)_ATCC_14990_(D83363)	0	7	0	0	0	0	0	0	0	0	0	0	0	0	0	0	0	0	0	0	0	0	0	0	0	0	0	0	0	0	0	0	0	0	0	0	0	0	0	0	0	0
Proteobacteria	Betaproteobacteria	Burkholderiales	Burkholderiales_incertae_sedis	Mitsuaria	0.75	87.5	Propionibacterium_acnes_(T)_ATCC6919_(AB042288)	0	0	0	0	0	0	0	0	0	0	0	0	3	0	0	0	3	0	0	0	0	0	0	0	0	0	0	0	0	0	0	1	0	0	0	0	0	0	0	0	0	0
Proteobacteria	Betaproteobacteria	Burkholderiales	Comamonadaceae	Pelomonas	1	95.6	Pelomonas_puraquae_(T)_type_strain:_CCUG_52769;_Ps10g_(AM501439)	0	0	0	0	0	0	0	0	0	7	0	0	0	0	0	0	0	0	0	0	0	0	0	0	0	0	0	0	0	0	0	0	0	0	0	0	0	0	0	0	0	0
Proteobacteria	Betaproteobacteria	Burkholderiales	Comamonadaceae	Pelomonas	1	93.3	Pelomonas_puraquae_(T)_type_strain:_CCUG_52769;_Ps10g_(AM501439)	0	0	0	0	0	0	0	0	0	7	0	0	0	0	0	0	0	0	0	0	0	0	0	0	0	0	0	0	0	0	0	0	0	0	0	0	0	0	0	0	0	0
Firmicutes	Bacilli	Bacillales	Bacillaceae 1	Falsibacillus	0.59	95	Bacillus_vietnamensis_strain_NBRC_101237_(NR_113995.1)	0	0	0	0	0	0	0	0	7	0	0	0	0	0	0	0	0	0	0	0	0	0	0	0	0	0	0	0	0	0	0	0	0	0	0	0	0	0	0	0	0	0
Proteobacteria	Betaproteobacteria	Burkholderiales	Comamonadaceae	Pelomonas	0.66	91.3	Pelomonas_aquatica_(T)_type_strain:_CCUG_52575_(AM501435)	0	0	0	0	0	0	0	0	0	0	0	0	0	0	0	0	0	0	0	0	0	0	0	0	0	0	0	0	0	0	0	0	0	0	0	0	7	0	0	0	0	0
Firmicutes	Bacilli	Bacillales	Bacillales_Incertae Sedis XI	Gemella	0.53	88.4	Gemella_taiwanensis_strain_NTUH_5572_(NR_133753.1)	0	0	0	0	0	0	0	0	7	0	0	0	0	0	0	0	0	0	0	0	0	0	0	0	0	0	0	0	0	0	0	0	0	0	0	0	0	0	0	0	0	0
Proteobacteria					1	87.8	Caulobacter_segnis_(T)_MBIC2835_(AB023427)	0	0	0	0	0	0	0	0	0	0	0	0	0	0	0	0	7	0	0	0	0	0	0	0	0	0	0	0	0	0	0	0	0	0	0	0	0	0	0	0	0	0
Firmicutes	Bacilli	Bacillales	Bacillaceae 1	Falsibacillus	0.6	95.2	Bacillus_vietnamensis_strain_NBRC_101237_(NR_113995.1)	0	0	0	0	0	0	0	0	7	0	0	0	0	0	0	0	0	0	0	0	0	0	0	0	0	0	0	0	0	0	0	0	0	0	0	0	0	0	0	0	0	0
Proteobacteria	Alphaproteobacteria	Rhodobacterales	Rhodobacteraceae		0.77	89.3	Paracoccus_angustae_strain_E6_(NR_137359.1)	0	0	0	0	0	0	0	0	0	0	0	0	0	0	0	0	0	0	0	0	0	0	0	0	7	0	0	0	0	0	0	0	0	0	0	0	0	0	0	0	0	0
Firmicutes	Bacilli	Bacillales	Bacillaceae 1	Bacillus	0.73	96.6	Bacillus_megaterium_strain_ATCC_14581_(NR_117473.1)	0	0	0	0	0	0	0	0	7	0	0	0	0	0	0	0	0	0	0	0	0	0	0	0	0	0	0	0	0	0	0	0	0	0	0	0	0	0	0	0	0	0
Actinobacteria	Actinobacteria	Actinomycetales	Micrococcaceae	Rothia	0.54	90.1	Rothia_mucilaginosa_(T)_DSM_(X87758)	0	0	0	0	0	0	0	0	7	0	0	0	0	0	0	0	0	0	0	0	0	0	0	0	0	0	0	0	0	0	0	0	0	0	0	0	0	0	0	0	0	0
Aquificae	Aquificae	Aquificales	Aquificaceae	Hydrogenobacter	1	88.9	Hydrogenobacter_subterraneus_(T)_HGP1_(AB026268)	0	0	0	0	0	0	0	0	0	7	0	0	0	0	0	0	0	0	0	0	0	0	0	0	0	0	0	0	0	0	0	0	0	0	0	0	0	0	0	0	0	0
Firmicutes	Bacilli				0.55	89.5	Rothia_mucilaginosa_(T)_DSM_(X87758)	0	0	0	0	0	0	0	0	7	0	0	0	0	0	0	0	0	0	0	0	0	0	0	0	0	0	0	0	0	0	0	0	0	0	0	0	0	0	0	0	0	0
Proteobacteria	Alphaproteobacteria	Caulobacterales	Caulobacteraceae	Brevundimonas	1	98.7	Brevundimonas_bullata_strain_NBRC_13290_(NR_113611.1)	0	0	0	0	0	0	0	0	0	0	0	0	0	0	0	0	0	0	0	0	0	0	0	0	6	0	0	0	0	0	0	0	0	0	0	0	0	0	0	0	0	0
Proteobacteria	Betaproteobacteria	Burkholderiales	Comamonadaceae	Pelomonas	0.81	91.4	Pelomonas_puraquae_(T)_type_strain:_CCUG_52769;_Ps10g_(AM501439)	0	6	0	0	0	0	0	0	0	0	0	0	0	0	0	0	0	0	0	0	0	0	0	0	0	0	0	0	0	0	0	0	0	0	0	0	0	0	0	0	0	0
Firmicutes	Bacilli	Bacillales	Staphylococcaceae	Staphylococcus	0.92	92	Staphylococcus_lugdunensis_(T)_ATCC_43809_(AB009941)	0	6	0	0	0	0	0	0	0	0	0	0	0	0	0	0	0	0	0	0	0	0	0	0	0	0	0	0	0	0	0	0	0	0	0	0	0	0	0	0	0	0
Deinococcus-Thermus	Deinococci	Thermales	Thermaceae	Thermus	1	94.6	Thermus_scotoductus_(T)_Se_-_1_(AF032127)	0	0	0	0	0	0	0	0	0	0	0	0	4	0	0	0	0	0	0	0	0	0	2	0	0	0	0	0	0	0	0	0	0	0	0	0	0	0	0	0	0	0
Firmicutes	Bacilli	Lactobacillales	Streptococcaceae	Streptococcus	1	97.2	Streptococcus_pseudopneumoniae_(T)_ATCC_BAA-960;_gc297-03;_CDC_ss1757_(AY612844)	0	0	0	0	0	0	0	0	6	0	0	0	0	0	0	0	0	0	0	0	0	0	0	0	0	0	0	0	0	0	0	0	0	0	0	0	0	0	0	0	0	0
Firmicutes	Bacilli	Bacillales			0.88	94.9	Bacillus_megaterium_strain_ATCC_14581_(NR_117473.1)	0	0	0	0	0	0	0	0	6	0	0	0	0	0	0	0	0	0	0	0	0	0	0	0	0	0	0	0	0	0	0	0	0	0	0	0	0	0	0	0	0	0
Actinobacteria	Actinobacteria	Actinomycetales	Pseudonocardiaceae	Labedaea	0.51	91.1	Pseudonocardia_compacta_strain_DSM_43592_(NR_119078.1)	0	0	0	0	0	0	0	0	0	0	0	0	0	0	0	0	0	0	0	0	0	0	0	0	6	0	0	0	0	0	0	0	0	0	0	0	0	0	0	0	0	0
Actinobacteria	Actinobacteria	Actinomycetales	Micrococcaceae	Rothia	0.85	91.2	Rothia_mucilaginosa_(T)_DSM_(X87758)	0	0	0	0	0	0	0	0	6	0	0	0	0	0	0	0	0	0	0	0	0	0	0	0	0	0	0	0	0	0	0	0	0	0	0	0	0	0	0	0	0	0
Firmicutes	Bacilli	Lactobacillales	Streptococcaceae	Streptococcus	0.7	95.3	Streptococcus_pneumoniae_strain_NCTC_7465_(NR_118939.1)	0	0	0	0	0	0	0	0	6	0	0	0	0	0	0	0	0	0	0	0	0	0	0	0	0	0	0	0	0	0	0	0	0	0	0	0	0	0	0	0	0	0
Deinococcus-Thermus	Deinococci	Thermales	Thermaceae	Thermus	0.99	90.7	Thermus_scotoductus_(T)_Se_-_1_(AF032127)	0	0	0	0	0	0	0	0	0	0	0	0	1	0	0	0	0	0	0	0	0	0	5	0	0	0	0	0	0	0	0	0	0	0	0	0	0	0	0	0	0	0
Aquificae	Aquificae	Aquificales	Aquificaceae	Hydrogenobacter	1	90	Hydrogenobacter_subterraneus_(T)_HGP1_(AB026268)	0	0	0	0	0	0	0	0	0	6	0	0	0	0	0	0	0	0	0	0	0	0	0	0	0	0	0	0	0	0	0	0	0	0	0	0	0	0	0	0	0	0
Actinobacteria	Actinobacteria	Actinomycetales	Micrococcaceae		0.69	88.3	Gemella_taiwanensis_strain_NTUH_5572_(NR_133753.1)	0	0	0	0	0	0	0	0	6	0	0	0	0	0	0	0	0	0	0	0	0	0	0	0	0	0	0	0	0	0	0	0	0	0	0	0	0	0	0	0	0	0
Proteobacteria	Gammaproteobacteria	Enterobacteriales	Enterobacteriaceae		0.98	93.6	Pantoea_agglomerans_strain_ATCC_27155_(NR_114505.1)	0	0	0	0	0	0	0	0	0	0	0	0	0	0	0	0	0	0	0	0	0	0	0	0	0	0	0	0	0	0	0	0	0	0	0	0	6	0	0	0	0	0
Actinobacteria	Actinobacteria	Actinomycetales	Micrococcaceae	Rothia	0.79	91	Rothia_mucilaginosa_(T)_DSM_(X87758)	0	0	0	0	0	0	0	0	6	0	0	0	0	0	0	0	0	0	0	0	0	0	0	0	0	0	0	0	0	0	0	0	0	0	0	0	0	0	0	0	0	0
Firmicutes	Bacilli	Bacillales	Bacillales_Incertae Sedis XI	Gemella	1	95.4	Gemella_taiwanensis_strain_NTUH_5572_(NR_133753.1)	0	0	0	0	0	0	0	0	6	0	0	0	0	0	0	0	0	0	0	0	0	0	0	0	0	0	0	0	0	0	0	0	0	0	0	0	0	0	0	0	0	0
Proteobacteria	Betaproteobacteria	Burkholderiales	Burkholderiales_incertae_sedis	Mitsuaria	0.6	88.2	Staphylococcus_petrasii_subsp._petrasii_CCM_8418_(JX139845)	0	5	0	0	0	0	0	0	0	0	0	0	0	0	0	0	0	0	0	0	0	0	0	0	0	0	0	0	0	0	0	0	0	0	0	0	0	0	0	0	0	0
Proteobacteria	Betaproteobacteria	Burkholderiales	Comamonadaceae	Pelomonas	1	94.9	Pelomonas_puraquae_(T)_type_strain:_CCUG_52769;_Ps10g_(AM501439)	0	0	0	0	0	0	0	0	0	0	0	0	1	0	0	0	1	0	0	0	0	0	0	0	0	0	0	0	0	0	0	3	0	0	0	0	0	0	0	0	0	0
Proteobacteria	Alphaproteobacteria	Rhodobacterales	Rhodobacteraceae		0.92	87.6	Paracoccus_angustae_strain_E6_(NR_137359.1)	0	0	0	0	0	0	0	0	0	0	0	0	0	0	0	0	0	0	0	0	0	0	0	0	5	0	0	0	0	0	0	0	0	0	0	0	0	0	0	0	0	0
Proteobacteria	Betaproteobacteria	Burkholderiales			1	94.6	Ralstonia_insidiosa_(T)_AU2944_(AF488779)	0	0	0	0	0	0	0	0	0	0	0	0	0	0	0	0	0	0	0	0	0	0	0	0	0	0	5	0	0	0	0	0	0	0	0	0	0	0	0	0	0	0
Firmicutes	Bacilli	Lactobacillales	Streptococcaceae	Streptococcus	1	96.8	Streptococcus_pneumoniae_strain_NBRC_102642_(NR_114172.1)	0	0	0	0	0	0	0	0	5	0	0	0	0	0	0	0	0	0	0	0	0	0	0	0	0	0	0	0	0	0	0	0	0	0	0	0	0	0	0	0	0	0
Firmicutes	Bacilli	Lactobacillales	Streptococcaceae	Streptococcus	0.78	94.6	Streptococcus_infantis_strain_GTC_849_(NR_112026.1)	0	0	0	0	0	0	0	0	5	0	0	0	0	0	0	0	0	0	0	0	0	0	0	0	0	0	0	0	0	0	0	0	0	0	0	0	0	0	0	0	0	0
Deinococcus-Thermus	Deinococci	Thermales	Thermaceae	Thermus	0.94	90.8	Thermus_scotoductus_(T)_Se_-_1_(AF032127)	0	0	0	0	0	0	0	0	0	0	0	0	2	0	0	0	0	0	0	0	0	0	3	0	0	0	0	0	0	0	0	0	0	0	0	0	0	0	0	0	0	0
Proteobacteria	Betaproteobacteria	Burkholderiales	Comamonadaceae	Pelomonas	0.95	92.8	Pelomonas_puraquae_(T)_type_strain:_CCUG_52769;_Ps10g_(AM501439)	0	0	0	0	0	0	0	0	0	5	0	0	0	0	0	0	0	0	0	0	0	0	0	0	0	0	0	0	0	0	0	0	0	0	0	0	0	0	0	0	0	0
Firmicutes	Bacilli	Lactobacillales	Streptococcaceae	Streptococcus	1	97.2	Streptococcus_pseudopneumoniae_(T)_ATCC_BAA-960;_gc297-03;_CDC_ss1757_(AY612844)	0	0	0	0	0	0	0	0	5	0	0	0	0	0	0	0	0	0	0	0	0	0	0	0	0	0	0	0	0	0	0	0	0	0	0	0	0	0	0	0	0	0
Deinococcus-Thermus	Deinococci	Thermales	Thermaceae	Thermus	0.96	89.5	Thermus_scotoductus_(T)_Se_-_1_(AF032127)	0	0	0	0	0	0	0	0	5	0	0	0	0	0	0	0	0	0	0	0	0	0	0	0	0	0	0	0	0	0	0	0	0	0	0	0	0	0	0	0	0	0
Firmicutes	Bacilli	Bacillales	Staphylococcaceae	Staphylococcus	0.84	93.7	Staphylococcus_epidermidis_(T)_ATCC_14990_(D83363)	0	0	0	0	0	0	0	0	5	0	0	0	0	0	0	0	0	0	0	0	0	0	0	0	0	0	0	0	0	0	0	0	0	0	0	0	0	0	0	0	0	0
Firmicutes	Bacilli	Lactobacillales	Streptococcaceae	Streptococcus	1	96.8	Streptococcus_mitis_strain_NCTC12261_(NR_115560.1)	0	0	0	0	0	0	0	0	5	0	0	0	0	0	0	0	0	0	0	0	0	0	0	0	0	0	0	0	0	0	0	0	0	0	0	0	0	0	0	0	0	0
Actinobacteria	Actinobacteria	Actinomycetales	Micrococcaceae	Rothia	1	92.4	Rothia_mucilaginosa_(T)_DSM_(X87758)	0	0	0	0	0	0	0	0	5	0	0	0	0	0	0	0	0	0	0	0	0	0	0	0	0	0	0	0	0	0	0	0	0	0	0	0	0	0	0	0	0	0
Firmicutes	Bacilli	Lactobacillales	Enterococcaceae	Pilibacter	0.5	92.3	Streptococcus_mitis_strain_NCTC12261_(NR_115560.1)	0	0	0	0	0	0	0	0	5	0	0	0	0	0	0	0	0	0	0	0	0	0	0	0	0	0	0	0	0	0	0	0	0	0	0	0	0	0	0	0	0	0
Firmicutes	Bacilli	Bacillales	Bacillales_Incertae Sedis XI	Gemella	1	95	Gemella_parahaemolysans_strain_NTUH_1465_(NR_133752.1)	0	0	0	0	0	0	0	0	5	0	0	0	0	0	0	0	0	0	0	0	0	0	0	0	0	0	0	0	0	0	0	0	0	0	0	0	0	0	0	0	0	0
Proteobacteria	Alphaproteobacteria	Sphingomonadales	Sphingomonadaceae	Parablastomonas	0.65	91.5	Novosphingobium_stygium_strain_SMCC_B0712_(NR_118791.1)	0	2	0	0	0	0	0	0	0	0	0	0	0	0	0	0	0	0	0	0	0	0	0	3	0	0	0	0	0	0	0	0	0	0	0	0	0	0	0	0	0	0
Firmicutes	Bacilli	Bacillales	Bacillaceae 1	Falsibacillus	0.88	93.3	Bacillus_megaterium_strain_ATCC_14581_(NR_116873.1)	0	0	0	0	0	0	0	0	5	0	0	0	0	0	0	0	0	0	0	0	0	0	0	0	0	0	0	0	0	0	0	0	0	0	0	0	0	0	0	0	0	0
Proteobacteria	Betaproteobacteria	Burkholderiales	Burkholderiales_incertae_sedis		0.5	89.7	Caulobacter_mirabilis_(T)_type_strain:_FWC_38_(AJ227774)	0	0	0	0	0	0	0	0	0	0	0	0	0	0	0	0	5	0	0	0	0	0	0	0	0	0	0	0	0	0	0	0	0	0	0	0	0	0	0	0	0	0
Firmicutes	Bacilli	Bacillales	Staphylococcaceae	Staphylococcus	1	95.1	Staphylococcus_haemolyticus_strain_JCM_2416_(NR_113345.1)	0	0	0	0	0	0	0	0	5	0	0	0	0	0	0	0	0	0	0	0	0	0	0	0	0	0	0	0	0	0	0	0	0	0	0	0	0	0	0	0	0	0
Aquificae	Aquificae	Aquificales	Aquificaceae	Hydrogenobacter	1	91.2	Thermothrix_azorensis_strain_TM_(NR_104832.1)	0	0	0	0	0	0	0	0	0	5	0	0	0	0	0	0	0	0	0	0	0	0	0	0	0	0	0	0	0	0	0	0	0	0	0	0	0	0	0	0	0	0
Actinobacteria	Actinobacteria	Actinomycetales	Micrococcaceae		0.72	93.5	Corynebacterium_massiliense_(T)_5402485_(EF217056)	0	0	0	0	0	0	0	0	5	0	0	0	0	0	0	0	0	0	0	0	0	0	0	0	0	0	0	0	0	0	0	0	0	0	0	0	0	0	0	0	0	0
Firmicutes	Bacilli	Bacillales	Bacillaceae 2		0.6	93.3	Staphylococcus_epidermidis_(T)_ATCC_14990_(D83363)	0	0	0	0	0	0	0	0	5	0	0	0	0	0	0	0	0	0	0	0	0	0	0	0	0	0	0	0	0	0	0	0	0	0	0	0	0	0	0	0	0	0
Firmicutes	Bacilli	Bacillales	Staphylococcaceae	Staphylococcus	1	97.9	Staphylococcus_lugdunensis_(T)_ATCC_43809_(AB009941)	0	0	0	0	0	0	0	0	4	0	0	0	0	0	0	0	0	0	0	0	0	0	0	0	0	0	0	0	0	0	0	0	0	0	0	0	0	0	0	0	0	0
Firmicutes	Bacilli	Bacillales	Staphylococcaceae	Staphylococcus	1	97.6	Staphylococcus_petrasii_subsp._null_SEQ110_(JN092118)	0	4	0	0	0	0	0	0	0	0	0	0	0	0	0	0	0	0	0	0	0	0	0	0	0	0	0	0	0	0	0	0	0	0	0	0	0	0	0	0	0	0
Proteobacteria	Betaproteobacteria	Burkholderiales	Burkholderiales_incertae_sedis	Mitsuaria	0.82	87.7	Pelomonas_puraquae_(T)_type_strain:_CCUG_52769;_Ps10g_(AM501439)	0	4	0	0	0	0	0	0	0	0	0	0	0	0	0	0	0	0	0	0	0	0	0	0	0	0	0	0	0	0	0	0	0	0	0	0	0	0	0	0	0	0
Firmicutes	Bacilli	Bacillales	Staphylococcaceae	Staphylococcus	1	96.5	Staphylococcus_epidermidis_(T)_ATCC_14990_(D83363)	0	0	0	0	0	0	0	0	4	0	0	0	0	0	0	0	0	0	0	0	0	0	0	0	0	0	0	0	0	0	0	0	0	0	0	0	0	0	0	0	0	0
Firmicutes	Bacilli	Bacillales	Bacillaceae 1	Falsibacillus	0.89	94.4	Bacillus_simplex_strain_DSM_1321_(NR_115603.1)	0	0	0	0	0	0	0	0	4	0	0	0	0	0	0	0	0	0	0	0	0	0	0	0	0	0	0	0	0	0	0	0	0	0	0	0	0	0	0	0	0	0
Deinococcus-Thermus	Deinococci	Thermales	Thermaceae	Thermus	1	92.3	Thermus_scotoductus_(T)_Se_-_1_(AF032127)	0	0	0	0	0	0	0	0	0	0	0	0	3	0	0	0	0	0	0	0	0	0	1	0	0	0	0	0	0	0	0	0	0	0	0	0	0	0	0	0	0	0
Actinobacteria	Actinobacteria	Actinomycetales	Micrococcaceae	Rothia	0.72	90.2	Rothia_mucilaginosa_(T)_DSM_(X87758)	0	0	0	0	0	0	0	0	4	0	0	0	0	0	0	0	0	0	0	0	0	0	0	0	0	0	0	0	0	0	0	0	0	0	0	0	0	0	0	0	0	0
Firmicutes	Bacilli	Bacillales			0.66	92.1	Streptococcus_mitis_strain_NCTC12261_(NR_115560.1)	0	0	0	0	0	0	0	0	4	0	0	0	0	0	0	0	0	0	0	0	0	0	0	0	0	0	0	0	0	0	0	0	0	0	0	0	0	0	0	0	0	0
Firmicutes	Bacilli	Bacillales	Staphylococcaceae	Staphylococcus	1	97	Staphylococcus_epidermidis_(T)_ATCC_14990_(D83363)	0	0	0	0	0	0	0	0	4	0	0	0	0	0	0	0	0	0	0	0	0	0	0	0	0	0	0	0	0	0	0	0	0	0	0	0	0	0	0	0	0	0
Firmicutes	Bacilli	Lactobacillales	Streptococcaceae	Streptococcus	1	97	Streptococcus_mitis_strain_NCTC12261_(NR_115560.1)	0	0	0	0	0	0	0	0	4	0	0	0	0	0	0	0	0	0	0	0	0	0	0	0	0	0	0	0	0	0	0	0	0	0	0	0	0	0	0	0	0	0
Proteobacteria	Betaproteobacteria	Burkholderiales	Comamonadaceae	Pelomonas	1	94.9	Pelomonas_puraquae_(T)_type_strain:_CCUG_52769;_Ps10g_(AM501439)	0	4	0	0	0	0	0	0	0	0	0	0	0	0	0	0	0	0	0	0	0	0	0	0	0	0	0	0	0	0	0	0	0	0	0	0	0	0	0	0	0	0
Aquificae	Aquificae	Aquificales	Aquificaceae	Hydrogenobacter	1	92.6	Thermothrix_azorensis_strain_TM_(NR_104832.1)	0	0	0	0	0	0	0	0	0	1	0	0	0	0	0	0	0	3	0	0	0	0	0	0	0	0	0	0	0	0	0	0	0	0	0	0	0	0	0	0	0	0
Actinobacteria	Actinobacteria	Actinomycetales	Micrococcaceae	Rothia	0.98	91.5	Rothia_mucilaginosa_(T)_DSM_(X87758)	0	0	0	0	0	0	0	0	4	0	0	0	0	0	0	0	0	0	0	0	0	0	0	0	0	0	0	0	0	0	0	0	0	0	0	0	0	0	0	0	0	0
Actinobacteria	Actinobacteria	Actinomycetales	Corynebacteriaceae	Corynebacterium	0.73	93.6	Corynebacterium_tuberculostearicum_strain_ATCC_35692_(NR_119173.1)	0	0	0	0	0	0	0	0	4	0	0	0	0	0	0	0	0	0	0	0	0	0	0	0	0	0	0	0	0	0	0	0	0	0	0	0	0	0	0	0	0	0
Proteobacteria	Betaproteobacteria	Burkholderiales	Comamonadaceae	Pelomonas	0.95	95.5	Pelomonas_puraquae_(T)_type_strain:_CCUG_52769;_Ps10g_(AM501439)	0	0	0	0	0	0	0	0	0	0	0	0	0	0	0	0	0	0	0	0	0	0	0	0	0	0	4	0	0	0	0	0	0	0	0	0	0	0	0	0	0	0
Firmicutes	Bacilli	Bacillales	Staphylococcaceae	Staphylococcus	0.83	94.2	Staphylococcus_lugdunensis_(T)_ATCC_43809_(AB009941)	0	0	0	0	0	0	0	0	4	0	0	0	0	0	0	0	0	0	0	0	0	0	0	0	0	0	0	0	0	0	0	0	0	0	0	0	0	0	0	0	0	0
Proteobacteria	Betaproteobacteria	Burkholderiales	Comamonadaceae	Pelomonas	0.85	92.2	Pelomonas_saccharophila_strain_LMG_2256_(NR_115051.1)	0	0	0	0	0	0	0	0	0	0	0	0	0	0	0	0	4	0	0	0	0	0	0	0	0	0	0	0	0	0	0	0	0	0	0	0	0	0	0	0	0	0
Deinococcus-Thermus	Deinococci	Thermales	Thermaceae	Thermus	1	92.7	Thermus_scotoductus_(T)_Se_-_1_(AF032127)	0	0	0	0	0	0	0	0	0	0	0	0	0	0	0	0	0	0	0	0	0	0	4	0	0	0	0	0	0	0	0	0	0	0	0	0	0	0	0	0	0	0
Aquificae	Aquificae	Aquificales	Aquificaceae	Hydrogenobacter	1	91.5	Thermothrix_azorensis_strain_TM_(NR_104832.1)	0	0	0	0	0	0	0	0	0	3	0	0	0	0	0	0	0	1	0	0	0	0	0	0	0	0	0	0	0	0	0	0	0	0	0	0	0	0	0	0	0	0
Firmicutes	Bacilli	Lactobacillales	Carnobacteriaceae		0.56	93.6	Streptococcus_pseudopneumoniae_(T)_ATCC_BAA-960;_gc297-03;_CDC_ss1757_(AY612844)	0	0	0	0	0	0	0	0	4	0	0	0	0	0	0	0	0	0	0	0	0	0	0	0	0	0	0	0	0	0	0	0	0	0	0	0	0	0	0	0	0	0
Firmicutes	Bacilli	Bacillales	Bacillales_Incertae Sedis XI	Gemella	1	93	Gemella_parahaemolysans_strain_NTUH_1465_(NR_133752.1)	0	0	0	0	0	0	0	0	4	0	0	0	0	0	0	0	0	0	0	0	0	0	0	0	0	0	0	0	0	0	0	0	0	0	0	0	0	0	0	0	0	0
Firmicutes	Bacilli	Bacillales	Bacillaceae 1	Falsibacillus	0.53	95.5	Bacillus_megaterium_strain_ATCC_14581_(NR_117473.1)	0	0	0	0	0	0	0	0	4	0	0	0	0	0	0	0	0	0	0	0	0	0	0	0	0	0	0	0	0	0	0	0	0	0	0	0	0	0	0	0	0	0
Firmicutes	Bacilli	Bacillales	Staphylococcaceae	Staphylococcus	1	98	Staphylococcus_epidermidis_(T)_ATCC_14990_(D83363)	0	3	0	0	0	0	0	0	0	0	0	0	0	0	0	0	0	0	0	0	0	0	0	0	0	0	0	0	0	0	0	0	0	0	0	0	0	0	0	0	0	0
Firmicutes	Bacilli	Lactobacillales	Streptococcaceae	Streptococcus	0.59	94	Streptococcus_mitis_strain_NCTC12261_(NR_115560.1)	0	0	0	0	0	0	0	0	3	0	0	0	0	0	0	0	0	0	0	0	0	0	0	0	0	0	0	0	0	0	0	0	0	0	0	0	0	0	0	0	0	0
Actinobacteria	Actinobacteria	Actinomycetales	Micrococcaceae		0.62	93.4	Rothia_mucilaginosa_(T)_DSM_(X87758)	0	0	0	0	0	0	0	0	3	0	0	0	0	0	0	0	0	0	0	0	0	0	0	0	0	0	0	0	0	0	0	0	0	0	0	0	0	0	0	0	0	0
Deinococcus-Thermus	Deinococci	Thermales	Thermaceae	Thermus	0.58	86.8	Thermus_scotoductus_(T)_Se_-_1_(AF032127)	0	0	0	0	0	0	0	0	0	0	0	0	0	0	0	0	0	0	0	0	0	0	3	0	0	0	0	0	0	0	0	0	0	0	0	0	0	0	0	0	0	0
Proteobacteria	Betaproteobacteria	Burkholderiales	Burkholderiales_incertae_sedis		0.67	93.8	Pelomonas_puraquae_(T)_type_strain:_CCUG_52769;_Ps10g_(AM501439)	0	0	0	0	0	0	0	0	0	0	0	0	0	0	0	0	0	0	0	0	0	0	0	0	0	0	3	0	0	0	0	0	0	0	0	0	0	0	0	0	0	0
Firmicutes	Bacilli	Bacillales	Staphylococcaceae	Staphylococcus	1	97.3	Staphylococcus_haemolyticus_strain_JCM_2416_(NR_113345.1)	0	0	0	0	0	0	0	0	3	0	0	0	0	0	0	0	0	0	0	0	0	0	0	0	0	0	0	0	0	0	0	0	0	0	0	0	0	0	0	0	0	0
Aquificae	Aquificae	Aquificales	Aquificaceae	Hydrogenobacter	1	90.6	Hydrogenobacter_subterraneus_(T)_HGP1_(AB026268)	0	0	0	0	0	0	0	0	0	3	0	0	0	0	0	0	0	0	0	0	0	0	0	0	0	0	0	0	0	0	0	0	0	0	0	0	0	0	0	0	0	0
Firmicutes	Bacilli	Lactobacillales			0.81	93.8	Streptococcus_rubneri_LMG_27207_(JX861483)	0	0	0	0	0	0	0	0	3	0	0	0	0	0	0	0	0	0	0	0	0	0	0	0	0	0	0	0	0	0	0	0	0	0	0	0	0	0	0	0	0	0
Actinobacteria	Actinobacteria	Actinomycetales	Pseudonocardiaceae	Labedaea	0.74	91.9	Pseudonocardia_compacta_strain_DSM_43592_(NR_119078.1)	0	0	0	0	0	0	0	0	0	0	0	0	0	0	0	0	0	0	0	0	0	0	0	0	3	0	0	0	0	0	0	0	0	0	0	0	0	0	0	0	0	0
Firmicutes	Bacilli	Lactobacillales			0.56	93.2	Streptococcus_pneumoniae_strain_NBRC_102642_(NR_114172.1)	0	0	0	0	0	0	0	0	3	0	0	0	0	0	0	0	0	0	0	0	0	0	0	0	0	0	0	0	0	0	0	0	0	0	0	0	0	0	0	0	0	0
Firmicutes	Bacilli	Bacillales	Bacillales_Incertae Sedis XI	Gemella	0.88	93.1	Bacillus_vietnamensis_strain_NBRC_101237_(NR_113995.1)	0	0	0	0	0	0	0	0	3	0	0	0	0	0	0	0	0	0	0	0	0	0	0	0	0	0	0	0	0	0	0	0	0	0	0	0	0	0	0	0	0	0
Actinobacteria	Actinobacteria	Actinomycetales			1	93.6	Corynebacterium_massiliense_(T)_5402485_(EF217056)	0	0	0	0	0	0	0	0	3	0	0	0	0	0	0	0	0	0	0	0	0	0	0	0	0	0	0	0	0	0	0	0	0	0	0	0	0	0	0	0	0	0
Firmicutes	Bacilli	Bacillales	Bacillales_Incertae Sedis XI	Gemella	1	91.2	Gemella_taiwanensis_strain_NTUH_5572_(NR_133753.1)	0	0	0	0	0	0	0	0	3	0	0	0	0	0	0	0	0	0	0	0	0	0	0	0	0	0	0	0	0	0	0	0	0	0	0	0	0	0	0	0	0	0
Bacteroidetes	Sphingobacteriia	Sphingobacteriales	Sphingobacteriaceae	Sphingobacterium	1	95.7	Sphingobacterium_sp._CKTN2_(AB563783)	0	0	0	0	0	0	0	0	3	0	0	0	0	0	0	0	0	0	0	0	0	0	0	0	0	0	0	0	0	0	0	0	0	0	0	0	0	0	0	0	0	0
Firmicutes	Bacilli	Bacillales	Bacillales_Incertae Sedis XI	Gemella	0.62	94.6	Bacillus_megaterium_strain_ATCC_14581_(NR_116873.1)	0	0	0	0	0	0	0	0	3	0	0	0	0	0	0	0	0	0	0	0	0	0	0	0	0	0	0	0	0	0	0	0	0	0	0	0	0	0	0	0	0	0
Proteobacteria	Betaproteobacteria	Burkholderiales	Burkholderiales_incertae_sedis	Mitsuaria	0.83	88.5	Lactobacillus_iners_(T)_type_strain:_CCUG_28746_(Y16329)	0	0	0	0	0	0	0	0	0	3	0	0	0	0	0	0	0	0	0	0	0	0	0	0	0	0	0	0	0	0	0	0	0	0	0	0	0	0	0	0	0	0
Firmicutes	Bacilli	Lactobacillales	Enterococcaceae	Pilibacter	0.8	91.9	Streptococcus_mitis_strain_NCTC12261_(NR_115560.1)	0	0	0	0	0	0	0	0	3	0	0	0	0	0	0	0	0	0	0	0	0	0	0	0	0	0	0	0	0	0	0	0	0	0	0	0	0	0	0	0	0	0
Firmicutes	Bacilli	Bacillales	Staphylococcaceae	Staphylococcus	0.97	93.7	Staphylococcus_petrasii_subsp._petrasii_CCM_8418_(JX139845)	0	0	0	0	0	0	0	0	3	0	0	0	0	0	0	0	0	0	0	0	0	0	0	0	0	0	0	0	0	0	0	0	0	0	0	0	0	0	0	0	0	0
Proteobacteria	Gammaproteobacteria	Enterobacteriales	Enterobacteriaceae	Leclercia	1	91.6	Klebsiella_michiganensis_W14_(JQ070300)	0	0	0	0	0	0	0	0	0	0	0	0	0	0	0	0	0	0	0	0	0	0	0	0	3	0	0	0	0	0	0	0	0	0	0	0	0	0	0	0	0	0
Deinococcus-Thermus	Deinococci	Thermales	Thermaceae	Thermus	1	94.3	Thermus_scotoductus_(T)_Se_-_1_(AF032127)	0	0	0	0	0	0	0	0	0	0	0	0	3	0	0	0	0	0	0	0	0	0	0	0	0	0	0	0	0	0	0	0	0	0	0	0	0	0	0	0	0	0
Firmicutes	Bacilli	Bacillales			0.66	93.4	Staphylococcus_epidermidis_(T)_ATCC_14990_(D83363)	0	0	0	0	0	0	0	0	3	0	0	0	0	0	0	0	0	0	0	0	0	0	0	0	0	0	0	0	0	0	0	0	0	0	0	0	0	0	0	0	0	0
Firmicutes	Bacilli	Lactobacillales	Streptococcaceae	Streptococcus	0.99	97	Streptococcus_infantis_strain_GTC_849_(NR_112026.1)	0	0	0	0	0	0	0	0	3	0	0	0	0	0	0	0	0	0	0	0	0	0	0	0	0	0	0	0	0	0	0	0	0	0	0	0	0	0	0	0	0	0
Firmicutes	Bacilli	Bacillales	Bacillales_Incertae Sedis XI	Gemella	0.5	93.8	Staphylococcus_caprae_strain_DSM_20608_(NR_119252.1)	0	0	0	0	0	0	0	0	3	0	0	0	0	0	0	0	0	0	0	0	0	0	0	0	0	0	0	0	0	0	0	0	0	0	0	0	0	0	0	0	0	0
Firmicutes	Bacilli	Bacillales			0.57	92.3	Streptococcus_oligofermentans_strain_AS_1.3089_(NR_116209.1)	0	0	0	0	0	0	0	0	3	0	0	0	0	0	0	0	0	0	0	0	0	0	0	0	0	0	0	0	0	0	0	0	0	0	0	0	0	0	0	0	0	0
Firmicutes	Bacilli	Bacillales	Bacillales_Incertae Sedis XI	Gemella	1	96	Gemella_taiwanensis_strain_NTUH_5572_(NR_133753.1)	0	0	0	0	0	0	0	0	3	0	0	0	0	0	0	0	0	0	0	0	0	0	0	0	0	0	0	0	0	0	0	0	0	0	0	0	0	0	0	0	0	0
Actinobacteria	Actinobacteria	Actinomycetales	Micrococcaceae		0.76	88.3	Staphylococcus_petrasii_subsp._null_SEQ110_(JN092118)	0	0	0	0	0	0	0	0	3	0	0	0	0	0	0	0	0	0	0	0	0	0	0	0	0	0	0	0	0	0	0	0	0	0	0	0	0	0	0	0	0	0
Firmicutes	Bacilli	Lactobacillales	Carnobacteriaceae		0.7	90.1	Streptococcus_oligofermentans_strain_AS_1.3089_(NR_116209.1)	0	0	0	0	0	0	0	0	3	0	0	0	0	0	0	0	0	0	0	0	0	0	0	0	0	0	0	0	0	0	0	0	0	0	0	0	0	0	0	0	0	0
Proteobacteria	Gammaproteobacteria	Enterobacteriales	Enterobacteriaceae	Leclercia	0.53	89.7	Pantoea_agglomerans_strain_ATCC_27155_(NR_114505.1)	0	0	0	0	0	0	0	0	0	0	0	0	0	0	0	0	0	0	0	0	0	0	0	0	3	0	0	0	0	0	0	0	0	0	0	0	0	0	0	0	0	0
Proteobacteria	Betaproteobacteria	Burkholderiales	Comamonadaceae	Pelomonas	0.86	91.2	Pelomonas_puraquae_(T)_type_strain:_CCUG_52769;_Ps10g_(AM501439)	0	0	0	0	0	0	0	0	0	3	0	0	0	0	0	0	0	0	0	0	0	0	0	0	0	0	0	0	0	0	0	0	0	0	0	0	0	0	0	0	0	0
Proteobacteria	Gammaproteobacteria	Enterobacteriales	Enterobacteriaceae	Leclercia	0.99	93.2	Klebsiella_michiganensis_W14_(JQ070300)	0	0	0	0	0	0	0	0	0	0	0	0	0	0	0	0	0	0	0	0	0	0	0	0	3	0	0	0	0	0	0	0	0	0	0	0	0	0	0	0	0	0
Deinococcus-Thermus	Deinococci	Thermales	Thermaceae	Thermus	1	92.4	Thermus_scotoductus_(T)_Se_-_1_(AF032127)	0	0	0	0	0	0	0	0	3	0	0	0	0	0	0	0	0	0	0	0	0	0	0	0	0	0	0	0	0	0	0	0	0	0	0	0	0	0	0	0	0	0
Firmicutes	Bacilli	Bacillales	Bacillaceae 1	Falsibacillus	0.88	94.1	Bacillus_megaterium_strain_ATCC_14581_(NR_116873.1)	0	0	0	0	0	0	0	0	3	0	0	0	0	0	0	0	0	0	0	0	0	0	0	0	0	0	0	0	0	0	0	0	0	0	0	0	0	0	0	0	0	0
Firmicutes	Bacilli	Lactobacillales			0.67	94	Streptococcus_pseudopneumoniae_(T)_ATCC_BAA-960;_gc297-03;_CDC_ss1757_(AY612844)	0	0	0	0	0	0	0	0	3	0	0	0	0	0	0	0	0	0	0	0	0	0	0	0	0	0	0	0	0	0	0	0	0	0	0	0	0	0	0	0	0	0
Actinobacteria	Actinobacteria	Actinomycetales			0.82	90.8	Streptococcus_mitis_strain_NCTC12261_(NR_115560.1)	0	0	0	0	0	0	0	0	3	0	0	0	0	0	0	0	0	0	0	0	0	0	0	0	0	0	0	0	0	0	0	0	0	0	0	0	0	0	0	0	0	0
Actinobacteria	Actinobacteria	Actinomycetales	Micrococcaceae	Rothia	1	96.4	Rothia_mucilaginosa_(T)_DSM_(X87758)	0	0	0	0	0	0	0	0	3	0	0	0	0	0	0	0	0	0	0	0	0	0	0	0	0	0	0	0	0	0	0	0	0	0	0	0	0	0	0	0	0	0
							Total number of reads:	12559	11138	12842	8896	8747	2665	16613	15702	9969	9473	11329	12799	12325	7397	24897	6906	12073	13132	18439	8809	3649	10542	4227	6903	5056	5512	5704	54	5671	1596	5426	3866	4752	13503	4690	5531	3937	5913	2945	5721	30499	8986
[truncated: 1 more columns]

## Sheet: Supp table 1B - AF
Phylum	Class	Order	Family	Genus	RDP confidence at lowest called level	Match identity score (%)	Closest species	AF_01	AF_02	AF_03	AF_04	AF_05	AF_06	AF_07	AF_08	AF_09	AF_10	AF_12	AF_13	AF_14	AF_15	AF_16	AF_17	AF_18	AF_19	AF_20	AF_22	AF_24	AF_25	AF_26	AF_28	AF_29	AF_30	AF_31	AF_33	AF_35	AF_36	AF_37	AF_38	AF_39	AF_40	AF_41	AF_42	AF_44	AF_46	AF_47	AF_48	AF_49	AF_50
Proteobacteria	Betaproteobacteria	Burkholderiales	Comamonadaceae	Pelomonas	1	99.5	Pelomonas_puraquae_(T)_type_strain:_CCUG_52769;_Ps10g_(AM501439)	1	0	1393	0	282	6	1	3	0	0	505	4040	11	0	860	0	2531	23	0	134	3	0	1	0	0	4	0	2	1	1	1312	1287	4	3	1	57	1915	22	366	4	14	4
Actinobacteria	Actinobacteria	Actinomycetales	Propionibacteriaceae	Propionibacterium	1	99.8	Propionibacterium_acnes_(T)_ATCC6919_(AB042288)	0	0	0	0	0	0	0	0	0	1788	2264	0	0	112	0	0	0	25	43	0	0	1695	79	1047	1367	302	1	1322	0	0	0	335	0	1	618	0	0	5	0	1	2	1878
Proteobacteria	Betaproteobacteria	Burkholderiales	Comamonadaceae	Pelomonas	1	99.5	Pelomonas_puraquae_(T)_type_strain:_CCUG_52769;_Ps10g_(AM501439)	0	0	1188	0	238	4	0	2	0	0	415	3030	3	0	680	0	1987	18	0	105	0	1	5	0	0	6	1	3	3	1	1069	1045	0	1	1	47	1492	15	274	1	10	5
Actinobacteria	Actinobacteria	Actinomycetales	Propionibacteriaceae	Propionibacterium	1	99.9	Propionibacterium_acnes_(T)_ATCC6919_(AB042288)	0	0	0	1	0	0	0	0	0	1544	1880	0	2	91	0	0	0	24	50	0	0	1385	76	845	1136	262	0	1127	0	1	1	259	0	0	504	0	0	3	0	0	2	1528
Firmicutes	Bacilli	Bacillales	Staphylococcaceae	Staphylococcus	1	99.9	Staphylococcus_epidermidis_(T)_ATCC_14990_(D83363)	0	0	0	0	0	0	417	0	0	0	0	0	1	19	1183	0	0	0	0	1187	0	1	0	0	0	913	0	1	0	0	0	1	0	1133	0	1367	0	1	0	0	0	0
Firmicutes	Bacilli	Bacillales	Staphylococcaceae	Staphylococcus	1	99.7	Staphylococcus_haemolyticus_strain_JCM_2416_(NR_113345.1)	1	0	0	1	1	0	717	0	0	0	0	0	0	16	1299	0	0	0	0	756	1	0	0	0	0	630	0	0	0	0	1	0	0	1220	0	877	0	0	0	0	0	0
Proteobacteria	Betaproteobacteria	Burkholderiales	Burkholderiaceae	Ralstonia	1	99.4	Ralstonia_pickettii_(T)_ATCC_27511_(AY741342)	0	0	0	1	0	0	833	0	0	1	0	0	2604	0	0	0	0	0	0	0	0	0	0	0	0	5	0	0	0	1286	0	0	0	0	0	0	0	0	0	0	33	0
Proteobacteria	Betaproteobacteria	Burkholderiales	Burkholderiaceae	Ralstonia	1	99.3	Ralstonia_pickettii_(T)_ATCC_27511_(AY741342)	0	0	0	0	0	0	707	0	0	0	1	0	2185	0	0	0	0	0	0	0	0	1	0	0	0	2	0	0	0	966	1	0	0	0	0	0	0	0	0	0	32	0
Firmicutes	Clostridia	Clostridiales	Peptoniphilaceae	Peptoniphilus	1	97	Peptoniphilus_grossensis_strain_ph5_(NR_125605.1)	0	0	0	0	0	0	0	0	0	0	0	0	0	0	0	0	0	0	0	0	0	0	0	0	0	1	0	0	0	0	0	0	0	0	0	0	0	0	0	0	2078	0
Firmicutes	Clostridia	Clostridiales	Peptoniphilaceae	Peptoniphilus	1	97	Peptoniphilus_grossensis_strain_ph5_(NR_125605.1)	0	0	0	0	0	0	0	0	0	0	0	0	0	0	0	0	0	0	0	0	0	0	0	0	0	0	0	0	0	0	0	0	0	0	0	0	0	0	0	0	1691	0
Firmicutes	Bacilli	Bacillales	Planococcaceae	Chryseomicrobium	1	99	Chryseomicrobium_imtechense__(T)_MW_10_(GQ927308)	0	0	1197	0	0	4	0	0	0	0	0	0	0	0	0	0	0	0	0	0	0	0	0	0	0	0	0	0	0	0	0	0	0	0	0	0	0	0	0	0	0	0
Firmicutes	Clostridia	Clostridiales	Clostridiales_Incertae Sedis XI	Finegoldia	1	98.4	Finegoldia_magna_(T)_CCUG_17636_(AF542227)	0	0	0	0	0	0	0	0	0	0	0	0	0	0	0	0	0	0	0	0	0	0	0	0	0	0	0	0	0	0	0	0	0	0	0	0	0	0	0	1176	0	0
Proteobacteria	Gammaproteobacteria	Pseudomonadales	Moraxellaceae	Enhydrobacter	1	98.9	Moraxella_osloensis_strain_ATCC_19976_(NR_113391.1)	0	0	0	1	0	0	0	0	0	0	0	0	0	0	0	0	0	0	0	0	0	0	0	0	1037	0	0	0	0	0	0	0	0	0	0	0	0	0	0	0	1	0
Firmicutes	Bacilli	Lactobacillales	Streptococcaceae	Streptococcus	1	98.2	Streptococcus_anginosus_subsp._null_CCUG_39159_(JN787193)	0	0	0	0	0	0	0	0	0	0	0	0	0	0	0	0	0	0	0	0	0	0	1005	0	0	1	0	0	0	0	0	0	0	0	0	0	0	0	0	0	0	0
Firmicutes	Bacilli	Bacillales	Planococcaceae	Chryseomicrobium	1	98.5	Chryseomicrobium_palamuruense_strain_PU1_(NR_151985.1)	0	0	995	0	1	2	0	0	0	0	0	0	0	0	0	0	0	0	0	0	0	0	0	0	0	0	0	0	0	0	0	0	0	0	0	0	0	0	0	0	0	0
Actinobacteria	Actinobacteria	Actinomycetales	Corynebacteriaceae	Corynebacterium	1	98.7	Corynebacterium_tuberculostearicum_strain_ATCC_35692_(NR_119173.1)	0	0	0	0	0	0	0	0	0	0	103	0	40	772	0	0	0	0	0	0	0	0	0	0	0	27	0	0	0	0	0	0	2	0	0	0	0	0	0	0	0	0
Firmicutes	Clostridia	Clostridiales	Clostridiales_Incertae Sedis XI	Finegoldia	1	99.4	Finegoldia_magna_(T)_CCUG_17636_(AF542227)	0	0	0	0	0	0	0	0	0	0	0	0	0	0	0	0	0	0	0	0	0	0	0	0	0	0	0	0	0	0	0	0	0	0	0	0	0	0	0	937	0	0
Firmicutes	Bacilli	Lactobacillales	Streptococcaceae	Streptococcus	1	98.5	Streptococcus_anginosus_subsp._null_CCUG_39159_(JN787193)	0	0	0	0	0	0	0	0	0	0	0	0	0	0	0	0	0	0	0	0	0	1	856	0	0	0	0	0	0	0	0	0	0	0	0	0	0	0	0	0	0	0
Proteobacteria	Gammaproteobacteria	Pseudomonadales	Moraxellaceae	Enhydrobacter	0.99	98.7	Moraxella_osloensis_strain_DSM_6998_(NR_113392.1)	0	0	0	0	0	0	0	0	0	0	0	0	0	0	0	0	0	0	0	0	0	0	0	0	797	0	0	0	0	0	0	0	0	0	0	0	0	0	0	0	0	0
Actinobacteria	Actinobacteria	Actinomycetales	Corynebacteriaceae	Corynebacterium	1	97.6	Corynebacterium_tuberculostearicum_strain_ATCC_35692_(NR_119173.1)	0	0	0	0	0	0	0	0	0	0	73	0	34	585	0	0	0	0	0	0	1	0	0	0	0	17	0	0	0	0	0	0	1	0	0	0	0	0	0	0	0	0
Actinobacteria	Actinobacteria	Actinomycetales	Corynebacteriaceae	Corynebacterium	1	99.5	Corynebacterium_afermentans_(T)_CIP_103499T_(X82054)	0	0	0	0	0	0	0	0	0	0	0	0	0	0	0	0	0	0	0	548	0	0	0	0	0	0	0	0	0	0	0	0	0	0	0	0	0	0	0	0	0	0
Firmicutes	Bacilli	Bacillales	Staphylococcaceae	Staphylococcus	1	97.9	Staphylococcus_lugdunensis_(T)_ATCC_43809_(AB009941)	0	0	0	0	0	0	0	0	0	0	0	0	0	0	289	0	0	0	0	0	0	0	0	0	0	1	0	0	0	0	0	0	0	218	0	0	0	0	0	0	0	0
Actinobacteria	Actinobacteria	Actinomycetales	Corynebacteriaceae	Corynebacterium	1	99.3	Corynebacterium_afermentans_(T)_CIP_103499T_(X82054)	0	0	0	0	0	0	0	0	0	0	1	0	0	0	0	0	0	0	0	507	0	0	0	0	0	0	0	0	0	0	0	0	0	0	0	0	0	0	0	0	0	0
Firmicutes	Bacilli	Lactobacillales	Streptococcaceae	Streptococcus	1	99.5	Streptococcus_parasanguinis_strain_ATCC_15912_(NR_115735.1)	0	0	0	0	0	0	0	490	0	0	0	0	0	0	0	0	0	0	0	0	0	0	0	0	0	0	0	0	0	0	0	0	0	0	0	0	0	0	0	0	0	0
Proteobacteria	Gammaproteobacteria	Pseudomonadales	Moraxellaceae	Acinetobacter	1	98.4	Acinetobacter_schindleri_(T)_LUH5832T_(AJ278311)	0	0	0	0	0	0	0	0	0	0	0	0	0	0	0	0	0	0	0	0	0	0	221	0	0	0	0	0	1	0	0	0	0	0	0	0	0	228	0	0	0	0
Actinobacteria	Actinobacteria	Actinomycetales	Corynebacteriaceae	Corynebacterium	1	99	Corynebacterium_simulans_(T)_UCL553_(AJ012837)	0	0	0	0	0	0	0	0	0	0	228	0	70	0	0	0	0	0	0	0	0	0	0	0	0	0	0	0	0	0	0	0	48	0	0	0	0	0	0	38	0	0
Actinobacteria	Actinobacteria	Actinomycetales	Corynebacteriaceae	Corynebacterium	1	98.8	Corynebacterium_simulans_(T)_UCL553_(AJ012837)	0	0	0	0	0	0	0	0	0	0	210	0	70	0	0	0	0	0	0	0	0	0	0	0	0	0	0	0	0	0	0	0	64	0	0	0	0	0	0	40	0	0
Proteobacteria	Alphaproteobacteria	Rhodobacterales	Rhodobacteraceae	Paracoccus	1	99.4	Paracoccus_haeundaensis_(T)_BC74171_(AY189743)	0	0	0	0	0	0	0	0	0	0	0	0	0	0	0	0	0	0	0	0	0	0	1	0	0	2	0	0	374	0	0	0	0	0	0	0	0	0	0	0	0	0
Firmicutes	Bacilli	Lactobacillales	Streptococcaceae	Streptococcus	1	98	Streptococcus_parasanguinis_strain_ATCC_15912_(NR_115735.1)	0	0	0	0	0	0	0	356	0	0	0	0	0	0	0	0	0	0	0	0	0	0	0	0	0	0	0	0	0	0	0	0	0	0	0	0	0	0	0	0	0	0
Proteobacteria	Gammaproteobacteria	Pseudomonadales	Moraxellaceae	Acinetobacter	1	98.2	Acinetobacter_schindleri_(T)_LUH5832T_(AJ278311)	0	0	0	0	0	0	0	0	0	0	0	0	0	0	0	0	0	0	0	0	0	0	171	0	0	0	0	0	2	0	0	0	0	0	0	0	0	168	0	0	0	0
Firmicutes	Clostridia	Clostridiales	Clostridiales_Incertae Sedis XI	Anaerococcus	1	95.5	Anaerococcus_octavius_(T)_NCTC_9810_(Y07841)	0	0	0	0	0	0	0	0	0	0	0	0	0	0	0	0	0	0	0	0	0	0	0	0	0	0	0	0	0	0	0	0	0	0	0	0	0	0	0	340	0	0
Firmicutes	Bacilli	Bacillales	Staphylococcaceae	Staphylococcus	1	98.4	Staphylococcus_epidermidis_(T)_ATCC_14990_(D83363)	0	0	0	0	0	0	0	0	0	0	0	0	0	0	0	0	0	0	0	126	0	0	0	0	0	62	0	0	0	0	0	0	0	0	0	147	0	0	0	0	0	0
Firmicutes	Bacilli	Bacillales	Staphylococcaceae	Staphylococcus	1	98.1	Staphylococcus_haemolyticus_strain_JCM_2416_(NR_113345.1)	0	0	0	0	0	0	277	0	0	0	0	0	0	0	0	0	0	0	0	0	0	0	0	0	0	0	0	0	0	0	0	0	0	0	0	0	0	0	0	0	0	0
Firmicutes	Clostridia	Clostridiales	Clostridiales_Incertae Sedis XI	Anaerococcus	1	95.4	Anaerococcus_octavius_(T)_NCTC_9810_(Y07841)	0	0	0	0	0	0	0	0	0	0	0	0	0	0	0	0	0	0	0	0	0	0	0	0	0	0	0	0	0	0	0	0	0	0	0	0	0	0	0	260	0	0
Firmicutes	Clostridia	Clostridiales	Clostridiales_Incertae Sedis XI	Anaerococcus	1	99.6	Anaerococcus_nagyae_strain_ENR0686_(NR_146835.1)	0	0	0	0	0	0	0	0	0	0	0	0	0	0	0	0	0	0	0	0	0	0	0	85	0	102	0	0	0	0	0	0	0	0	0	0	0	0	0	50	0	0
Proteobacteria	Alphaproteobacteria	Rhodobacterales	Rhodobacteraceae	Paracoccus	1	98.5	Paracoccus_haeundaensis_(T)_BC74171_(AY189743)	0	0	0	0	0	0	0	0	0	0	0	0	0	0	0	0	0	0	0	0	0	0	0	0	0	0	0	0	221	0	0	0	0	0	0	0	0	0	0	0	0	0
Firmicutes	Clostridia	Clostridiales	Clostridiales_Incertae Sedis XI	Anaerococcus	1	99.6	Anaerococcus_nagyae_strain_ENR0686_(NR_146835.1)	0	0	0	0	0	0	0	0	0	0	0	0	0	0	0	0	0	0	0	0	0	0	0	62	0	95	0	0	0	0	0	0	0	0	0	0	0	0	0	47	0	0
Cyanobacteria/Chloroplast	Chloroplast		Chloroplast	Streptophyta	1	97.7	Lactuca_sativa_(T)_(AP007232)	0	0	0	158	0	0	0	0	0	0	0	0	0	0	0	0	0	0	0	0	0	0	0	0	0	0	0	0	0	0	0	0	0	0	0	0	0	0	0	0	0	0
Proteobacteria	Gammaproteobacteria	Pseudomonadales	Moraxellaceae	Acinetobacter	1	99.3	Prolinoborus_fasciculus_strain_CIP_103579_(NR_104948.1)	0	0	0	0	0	0	0	0	0	0	0	0	0	0	0	0	0	0	0	0	0	0	0	0	0	0	0	0	151	0	0	0	0	0	0	0	0	0	0	0	0	0
Actinobacteria	Actinobacteria	Actinomycetales	Micrococcaceae	Rothia	1	99.4	Rothia_terrae_(T)_L-143_(DQ822568)	0	0	0	0	0	0	142	0	0	0	0	0	0	0	0	0	0	0	0	0	0	0	0	0	0	0	0	0	0	0	0	0	0	0	0	0	0	0	0	0	0	0
Actinobacteria	Actinobacteria	Actinomycetales	Micrococcaceae	Rothia	1	99.7	Rothia_terrae_(T)_L-143_(DQ822568)	0	0	0	1	0	0	139	0	0	0	0	0	0	0	0	0	0	0	0	0	0	0	0	0	0	0	0	0	0	0	0	0	0	0	0	0	0	0	0	0	0	0
Cyanobacteria/Chloroplast	Chloroplast		Chloroplast	Streptophyta	1	97.7	Lactuca_sativa_(T)_(AP007232)	0	0	0	133	0	0	0	0	0	0	0	0	0	0	0	0	0	0	0	0	0	0	0	0	0	0	0	0	0	0	0	0	0	0	0	0	0	0	0	0	0	0
Proteobacteria	Alphaproteobacteria	Rhizobiales	Methylobacteriaceae	Methylobacterium	1	99.6	Methylobacterium_fujisawaense_(T)_DSM_5686_(AJ250801)	0	0	0	0	0	0	0	0	0	0	0	0	0	1	0	0	129	0	0	0	0	0	0	0	0	0	0	0	0	0	0	0	0	0	0	0	0	0	0	0	0	0
Firmicutes	Bacilli	Bacillales	Staphylococcaceae	Staphylococcus	1	97.6	Staphylococcus_haemolyticus_strain_JCM_2416_(NR_113345.1)	0	0	0	0	0	0	111	0	0	0	0	0	0	0	0	0	0	0	0	0	0	0	0	0	0	0	0	0	0	0	0	0	0	0	0	0	0	0	0	0	0	0
Proteobacteria	Alphaproteobacteria	Rhizobiales	Methylobacteriaceae	Methylobacterium	1	99.4	Methylobacterium_fujisawaense_(T)_DSM_5686_(AJ250801)	0	0	0	0	0	0	0	0	0	0	0	0	0	0	0	0	107	0	0	0	0	0	0	0	0	0	0	0	0	0	0	0	0	0	0	0	0	0	0	0	0	0
Proteobacteria	Gammaproteobacteria	Pseudomonadales	Moraxellaceae	Acinetobacter	1	97.9	Acinetobacter_seohaensis_strain_SW-100_(NR_115299.1)	0	0	0	0	0	0	0	0	0	96	0	0	0	0	0	0	0	0	0	0	0	0	0	0	0	0	0	0	0	0	0	0	0	0	0	0	0	0	0	0	0	0
Proteobacteria	Gammaproteobacteria	Pseudomonadales	Moraxellaceae	Acinetobacter	1	97.9	Acinetobacter_seohaensis_strain_SW-100_(NR_115299.1)	0	0	0	0	0	0	0	0	0	95	0	0	0	0	0	0	0	0	0	0	0	0	0	0	0	0	0	0	0	0	0	0	0	0	0	0	0	0	0	0	0	0
Firmicutes	Bacilli	Bacillales	Staphylococcaceae	Staphylococcus	1	98.2	Staphylococcus_epidermidis_(T)_ATCC_14990_(D83363)	0	0	0	0	0	0	0	0	0	0	0	0	0	0	0	0	0	0	0	4	0	0	0	0	0	1	0	0	0	0	0	0	0	0	0	65	0	0	0	0	0	0
Firmicutes	Bacilli	Bacillales	Staphylococcaceae	Staphylococcus	1	97.6	Staphylococcus_lugdunensis_(T)_ATCC_43809_(AB009941)	0	0	0	0	0	0	0	0	0	0	0	0	0	0	4	0	0	0	0	0	0	0	0	0	0	0	0	0	0	0	0	0	0	55	0	0	0	0	0	0	0	0
Proteobacteria	Gammaproteobacteria	Pseudomonadales	Moraxellaceae	Acinetobacter	1	98	Prolinoborus_fasciculus_strain_CIP_103579_(NR_104948.1)	0	0	0	0	0	0	0	0	0	0	0	0	0	0	0	0	0	0	0	0	0	0	0	0	0	0	0	0	56	0	0	0	0	0	0	0	0	0	0	0	0	0
Deinococcus-Thermus	Deinococci	Thermales	Thermaceae	Thermus	1	98.7	Thermus_scotoductus_(T)_Se_-_1_(AF032127)	0	0	0	0	0	0	0	0	0	0	0	0	0	0	0	0	0	0	0	0	0	0	0	37	0	0	0	0	0	0	0	0	0	0	0	0	0	0	0	0	0	0
Deinococcus-Thermus	Deinococci	Thermales	Thermaceae	Thermus	1	98.5	Thermus_scotoductus_(T)_Se_-_1_(AF032127)	0	0	0	0	0	0	0	0	0	0	0	0	0	0	0	0	0	0	0	0	0	0	0	29	0	0	0	0	0	0	0	0	0	0	0	0	0	0	0	0	0	0
Actinobacteria	Actinobacteria	Actinomycetales	Micrococcaceae	Rothia	1	99	Rothia_mucilaginosa_(T)_DSM_(X87758)	0	0	0	0	0	0	0	0	0	0	28	0	0	0	0	0	0	0	0	0	0	0	0	0	0	0	0	0	0	0	0	0	0	0	0	0	0	0	0	0	0	0
Proteobacteria	Gammaproteobacteria	Xanthomonadales	Xanthomonadaceae	Stenotrophomonas	1	98.4	Stenotrophomonas_panacihumi_strain_MK06_(NR_117406.1)	0	0	0	0	0	0	0	0	0	0	0	0	0	0	0	0	0	0	0	0	0	0	0	0	0	0	0	0	28	0	0	0	0	0	0	0	0	0	0	0	0	0
Actinobacteria	Actinobacteria	Actinomycetales	Micrococcaceae	Rothia	1	97.9	Rothia_mucilaginosa_(T)_DSM_(X87758)	0	0	0	0	0	0	0	0	0	0	26	0	0	0	0	0	0	0	0	0	0	0	0	0	0	0	0	0	0	0	0	0	0	0	0	0	0	0	0	0	0	0
Firmicutes	Clostridia	Clostridiales	Clostridiales_Incertae Sedis XI	Finegoldia	1	97.3	Finegoldia_magna_(T)_CCUG_17636_(AF542227)	0	0	0	0	0	0	0	0	0	0	0	0	0	0	0	0	0	0	0	0	0	0	0	0	0	0	0	0	0	0	0	0	0	0	0	0	0	0	0	26	0	0
Proteobacteria	Betaproteobacteria	Burkholderiales	Comamonadaceae	Comamonas	1	99	Comamonas_aquatica_(T)_type_strain:_LMG_2370_(AJ430344)	0	0	0	0	0	0	0	0	0	0	0	0	0	0	0	0	0	0	0	0	0	0	0	0	0	0	0	0	0	0	0	21	0	0	0	0	0	0	0	0	0	0
Proteobacteria	Gammaproteobacteria	Pseudomonadales	Moraxellaceae	Acinetobacter	0.97	97.4	Acinetobacter_lwoffii_strain_JCM_6840_(NR_113346.1)	0	0	0	0	0	0	0	0	0	0	0	0	0	0	0	0	0	0	0	0	0	0	0	0	0	0	0	0	16	0	0	0	0	0	0	0	0	0	0	0	0	0
Firmicutes	Bacilli	Bacillales	Staphylococcaceae	Staphylococcus	1	97.7	Staphylococcus_lugdunensis_(T)_ATCC_43809_(AB009941)	0	0	0	0	0	0	0	0	0	0	0	0	0	0	10	0	0	0	0	0	0	0	0	0	0	0	0	0	0	0	0	0	0	5	0	0	0	0	0	0	0	0
Actinobacteria	Actinobacteria	Actinomycetales	Corynebacteriaceae	Corynebacterium	1	97.1	Corynebacterium_singulare_(T)_IBS_B52218;_CCUG_37330_(Y10999)	0	0	0	0	0	0	0	0	0	0	12	0	1	0	0	0	0	0	0	0	0	0	0	0	0	0	0	0	0	0	0	0	0	0	0	0	0	0	0	0	0	0
Firmicutes	Bacilli	Bacillales	Planococcaceae	Chryseomicrobium	1	94.6	Chryseomicrobium_imtechense__(T)_MW_10_(GQ927308)	0	0	13	0	0	0	0	0	0	0	0	0	0	0	0	0	0	0	0	0	0	0	0	0	0	0	0	0	0	0	0	0	0	0	0	0	0	0	0	0	0	0
Actinobacteria	Actinobacteria	Actinomycetales	Propionibacteriaceae	Propionibacterium	1	99.5	Propionibacterium_granulosum_strain_DSM_20700_(NR_118646.1)	0	0	0	0	0	0	0	0	0	0	0	0	0	0	0	0	0	0	0	0	0	0	0	12	0	0	0	0	0	0	0	0	0	0	0	0	0	0	0	0	0	0
Actinobacteria	Actinobacteria	Actinomycetales	Propionibacteriaceae	Propionibacterium	1	97.5	Propionibacterium_avidum_strain_DSM_4901_(NR_118647.1)	0	0	0	0	0	0	0	0	0	0	5	0	0	0	0	0	0	0	0	0	0	0	0	7	0	0	0	0	0	0	0	0	0	0	0	0	0	0	0	0	0	0
Actinobacteria	Actinobacteria	Actinomycetales	Corynebacteriaceae	Corynebacterium	1	97.6	Corynebacterium_simulans_(T)_UCL553_(AJ012837)	0	0	0	0	0	0	0	0	0	0	9	0	0	0	0	0	0	0	0	0	0	0	0	0	0	0	0	0	0	0	0	0	2	0	0	0	0	0	0	1	0	0
Firmicutes	Clostridia	Clostridiales	Clostridiales_Incertae Sedis XI	Finegoldia	1	92.7	Finegoldia_magna_(T)_CCUG_17636_(AF542227)	0	0	0	0	0	0	0	0	0	0	0	0	0	0	0	0	0	0	0	0	0	0	0	0	0	0	0	0	0	0	0	0	0	0	0	0	0	0	0	11	0	0
Actinobacteria	Actinobacteria	Actinomycetales	Propionibacteriaceae	Propionibacterium	1	97.2	Propionibacterium_avidum_strain_DSM_4901_(NR_118647.1)	0	0	0	0	0	0	0	0	0	0	6	0	0	0	0	0	0	0	0	0	0	0	0	5	0	0	0	0	0	0	0	0	0	0	0	0	0	0	0	0	0	0
Proteobacteria	Betaproteobacteria	Burkholderiales	Comamonadaceae	Comamonas	0.5	96.2	Comamonas_aquatica_(T)_type_strain:_LMG_2370_(AJ430344)	0	0	0	0	0	0	0	0	0	0	0	0	0	0	0	0	0	0	0	0	0	0	0	0	0	0	0	0	0	0	0	11	0	0	0	0	0	0	0	0	0	0
Proteobacteria	Betaproteobacteria	Burkholderiales	Comamonadaceae	Comamonas	0.96	96.5	Comamonas_aquatica_(T)_type_strain:_LMG_2370_(AJ430344)	0	0	0	0	0	0	0	0	0	0	0	0	0	0	0	0	0	0	0	0	0	0	0	0	0	0	0	0	0	0	0	10	0	0	0	0	0	0	0	0	0	0
Actinobacteria	Actinobacteria	Actinomycetales	Corynebacteriaceae	Corynebacterium	1	96.3	Corynebacterium_striatum_strain_CIP_81.15_(NR_119116.1)	0	0	0	0	0	0	0	0	0	0	10	0	0	0	0	0	0	0	0	0	0	0	0	0	0	0	0	0	0	0	0	0	0	0	0	0	0	0	0	0	0	0
Actinobacteria	Actinobacteria	Actinomycetales			0.68	92.8	Corynebacterium_afermentans_(T)_CIP_103500_(X82055)	0	0	0	0	0	0	0	0	0	0	0	0	0	0	0	0	0	0	0	10	0	0	0	0	0	0	0	0	0	0	0	0	0	0	0	0	0	0	0	0	0	0
Firmicutes	Bacilli	Bacillales	Planococcaceae	Chryseomicrobium	1	94.8	Chryseomicrobium_imtechense__(T)_MW_10_(GQ927308)	0	0	9	0	0	0	0	0	0	0	0	0	0	0	0	0	0	0	0	0	0	0	0	0	0	0	0	0	0	0	0	0	0	0	0	0	0	0	0	0	0	0
Actinobacteria	Actinobacteria	Actinomycetales	Corynebacteriaceae	Corynebacterium	0.95	93.8	Corynebacterium_tuberculostearicum_strain_ATCC_35692_(NR_119173.1)	0	0	0	0	0	0	0	0	0	0	3	0	0	4	0	0	0	0	0	0	0	0	0	0	0	2	0	0	0	0	0	0	0	0	0	0	0	0	0	0	0	0
Firmicutes	Bacilli	Bacillales	Staphylococcaceae	Staphylococcus	0.99	94.8	Staphylococcus_petrasii_subsp._null_SEQ110_(JN092118)	0	0	0	0	0	0	0	0	0	0	0	0	0	0	7	0	0	0	0	1	0	0	0	0	0	0	0	0	0	0	0	0	0	0	0	0	0	0	0	0	0	0
Firmicutes	Bacilli	Bacillales	Staphylococcaceae	Staphylococcus	0.82	93.1	Staphylococcus_petrasii_subsp._null_SEQ110_(JN092118)	0	0	0	0	0	0	0	0	0	0	0	0	0	0	8	0	0	0	0	0	0	0	0	0	0	0	0	0	0	0	0	0	0	0	0	0	0	0	0	0	0	0
Proteobacteria	Betaproteobacteria	Burkholderiales	Comamonadaceae	Pelomonas	0.82	91.3	Pelomonas_puraquae_(T)_type_strain:_CCUG_52769;_Ps10g_(AM501439)	0	0	8	0	0	0	0	0	0	0	0	0	0	0	0	0	0	0	0	0	0	0	0	0	0	0	0	0	0	0	0	0	0	0	0	0	0	0	0	0	0	0
Firmicutes	Bacilli	Bacillales	Planococcaceae	Chryseomicrobium	0.99	89.9	Chryseomicrobium_imtechense__(T)_MW_10_(GQ927308)	0	0	8	0	0	0	0	0	0	0	0	0	0	0	0	0	0	0	0	0	0	0	0	0	0	0	0	0	0	0	0	0	0	0	0	0	0	0	0	0	0	0
Aquificae	Aquificae	Aquificales	Aquificaceae	Hydrogenobacter	1	99.6	Thermothrix_azorensis_strain_TM_(NR_104832.1)	0	0	0	0	0	0	0	0	0	0	0	0	0	0	0	0	0	0	0	0	0	0	0	0	0	0	0	0	0	0	0	7	0	0	0	0	0	0	0	0	0	0
Firmicutes	Bacilli	Bacillales	Staphylococcaceae	Staphylococcus	1	97.6	Staphylococcus_petrasii_subsp._null_SEQ110_(JN092118)	0	0	0	0	0	0	3	0	0	0	0	0	0	0	4	0	0	0	0	0	0	0	0	0	0	0	0	0	0	0	0	0	0	0	0	0	0	0	0	0	0	0
Firmicutes	Bacilli	Bacillales	Planococcaceae	Chryseomicrobium	0.76	88.6	Chryseomicrobium_palamuruense_strain_PU1_(NR_151985.1)	0	0	7	0	0	0	0	0	0	0	0	0	0	0	0	0	0	0	0	0	0	0	0	0	0	0	0	0	0	0	0	0	0	0	0	0	0	0	0	0	0	0
Firmicutes	Clostridia	Clostridiales	Clostridiales_Incertae Sedis XI	Finegoldia	1	94.1	Finegoldia_magna_(T)_CCUG_17636_(AF542227)	0	0	0	0	0	0	0	0	0	0	0	0	0	0	0	0	0	0	0	0	0	0	0	0	0	0	0	0	0	0	0	0	0	0	0	0	0	0	0	7	0	0
Actinobacteria	Actinobacteria	Actinomycetales	Corynebacteriaceae	Corynebacterium	0.76	94.6	Corynebacterium_striatum_strain_CIP_81.15_(NR_119116.1)	0	0	0	0	0	0	0	0	0	0	7	0	0	0	0	0	0	0	0	0	0	0	0	0	0	0	0	0	0	0	0	0	0	0	0	0	0	0	0	0	0	0
Actinobacteria	Actinobacteria	Actinomycetales	Corynebacteriaceae	Corynebacterium	1	99.6	Corynebacterium_jeikeium_strain_CIP_103337_(NR_119137.1)	0	0	0	0	0	0	0	0	0	0	0	0	7	0	0	0	0	0	0	0	0	0	0	0	0	0	0	0	0	0	0	0	0	0	0	0	0	0	0	0	0	0
Firmicutes	Clostridia	Clostridiales	Clostridiales_Incertae Sedis XI	Finegoldia	1	94.3	Finegoldia_magna_(T)_CCUG_17636_(AF542227)	0	0	0	0	0	0	0	0	0	0	0	0	0	0	0	0	0	0	0	0	0	0	0	0	0	0	0	0	0	0	0	0	0	0	0	0	0	0	0	7	0	0
Actinobacteria	Actinobacteria	Actinomycetales	Propionibacteriaceae	Propionibacterium	0.81	92.9	Propionibacterium_acnes_(T)_ATCC6919_(AB042288)	0	0	0	0	0	0	0	0	0	0	7	0	0	0	0	0	0	0	0	0	0	0	0	0	0	0	0	0	0	0	0	0	0	0	0	0	0	0	0	0	0	0
Firmicutes	Clostridia	Clostridiales	Clostridiales_Incertae Sedis XI	Finegoldia	0.91	89.9	Anaerococcus_octavius_(T)_NCTC_9810_(Y07841)	0	0	0	0	0	0	0	0	0	0	0	0	0	0	0	0	0	0	0	0	0	0	0	0	0	0	0	0	0	0	0	0	0	0	0	0	0	0	0	7	0	0
Proteobacteria	Betaproteobacteria	Burkholderiales	Comamonadaceae	Pelomonas	0.99	92.9	Pelomonas_puraquae_(T)_type_strain:_CCUG_52769;_Ps10g_(AM501439)	0	0	0	0	0	0	0	0	0	0	3	0	0	0	0	0	0	0	0	0	0	0	0	0	0	0	0	0	0	0	0	3	0	0	0	0	0	0	0	0	0	0
Proteobacteria	Alphaproteobacteria	Caulobacterales	Caulobacteraceae	Brevundimonas	1	98.7	Brevundimonas_bullata_strain_NBRC_13290_(NR_113611.1)	0	0	0	0	0	0	0	0	0	0	0	0	0	0	0	0	0	0	0	0	0	0	0	0	0	0	0	0	6	0	0	0	0	0	0	0	0	0	0	0	0	0
Proteobacteria	Betaproteobacteria	Burkholderiales	Burkholderiaceae	Ralstonia	0.99	93.9	Ralstonia_syzygii_subsp._celebensis_UQRS_637_(KC757076)	0	0	0	0	0	0	6	0	0	0	0	0	0	0	0	0	0	0	0	0	0	0	0	0	0	0	0	0	0	0	0	0	0	0	0	0	0	0	0	0	0	0
Actinobacteria	Actinobacteria	Actinomycetales	Corynebacteriaceae	Corynebacterium	0.8	93.9	Corynebacterium_minutissimum_strain_NCTC_10288_(NR_119139.1)	0	0	0	0	0	0	0	0	0	0	4	0	0	1	0	0	0	0	0	0	0	0	0	0	0	1	0	0	0	0	0	0	0	0	0	0	0	0	0	0	0	0
Actinobacteria	Actinobacteria	Actinomycetales	Propionibacteriaceae	Propionibacterium	1	96.6	Propionibacterium_acnes_subsp._elongatum_strain_K124_(NR_145912.1)	0	0	0	0	0	0	0	0	0	0	4	0	0	0	0	0	0	0	0	0	0	0	0	0	0	0	0	0	0	0	0	1	0	0	0	0	0	0	0	0	0	0
					1	91.6	Staphylococcus_rostri_(T)_type_strain:_ARI_262_(FM242137)	0	0	0	0	0	0	0	0	0	0	0	0	0	0	4	0	0	0	0	1	0	0	0	0	0	0	0	0	0	0	0	0	0	0	0	0	0	0	0	0	0	0
Proteobacteria	Betaproteobacteria	Burkholderiales	Burkholderiales_incertae_sedis	Mitsuaria	0.6	88.2	Staphylococcus_petrasii_subsp._petrasii_CCM_8418_(JX139845)	0	0	0	0	0	0	0	0	0	0	0	0	0	0	5	0	0	0	0	0	0	0	0	0	0	0	0	0	0	0	0	0	0	0	0	0	0	0	0	0	0	0
Firmicutes	Bacilli	Bacillales	Staphylococcaceae	Staphylococcus	1	97.5	Staphylococcus_haemolyticus_strain_JCM_2416_(NR_113345.1)	0	0	0	0	0	0	5	0	0	0	0	0	0	0	0	0	0	0	0	0	0	0	0	0	0	0	0	0	0	0	0	0	0	0	0	0	0	0	0	0	0	0
Actinobacteria	Actinobacteria	Actinomycetales	Micrococcaceae	Micrococcus	1	98.5	Micrococcus_sp._AE6_(KF524364)	1	0	0	0	0	0	0	0	0	0	0	0	0	0	0	0	0	0	0	0	0	0	0	0	0	0	0	0	0	0	0	0	0	0	0	0	0	4	0	0	0	0
Actinobacteria	Actinobacteria	Actinomycetales	Propionibacteriaceae	Propionibacterium	1	94.6	Propionibacterium_acnes_(T)_ATCC6919_(AB042288)	0	0	0	0	0	0	0	0	0	0	5	0	0	0	0	0	0	0	0	0	0	0	0	0	0	0	0	0	0	0	0	0	0	0	0	0	0	0	0	0	0	0
Proteobacteria	Gammaproteobacteria	Chromatiales	Chromatiaceae	Rheinheimera	1	98.6	Rheinheimera_mesophila_strain_IITR-13_(NR_137339.1)	0	0	0	0	0	0	0	0	0	0	0	0	0	0	0	0	0	0	0	0	0	0	0	0	0	0	0	0	5	0	0	0	0	0	0	0	0	0	0	0	0	0
Actinobacteria	Actinobacteria	Actinomycetales	Corynebacteriaceae	Turicella	0.54	93.2	Corynebacterium_striatum_strain_CIP_81.15_(NR_119116.1)	0	0	0	0	0	0	0	0	0	0	0	0	5	0	0	0	0	0	0	0	0	0	0	0	0	0	0	0	0	0	0	0	0	0	0	0	0	0	0	0	0	0
Actinobacteria	Actinobacteria	Actinomycetales	Propionibacteriaceae	Propionibacterium	0.96	93.5	Propionibacterium_acnes_(T)_ATCC6919_(AB042288)	0	0	0	0	0	0	0	0	0	0	5	0	0	0	0	0	0	0	0	0	0	0	0	0	0	0	0	0	0	0	0	0	0	0	0	0	0	0	0	0	0	0
Firmicutes	Bacilli	Bacillales	Staphylococcaceae	Staphylococcus	0.93	93.4	Staphylococcus_epidermidis_(T)_ATCC_14990_(D83363)	0	0	0	0	0	0	0	0	0	0	0	0	0	0	0	0	0	0	0	5	0	0	0	0	0	0	0	0	0	0	0	0	0	0	0	0	0	0	0	0	0	0
Proteobacteria	Betaproteobacteria	Burkholderiales	Burkholderiales_incertae_sedis	Mitsuaria	0.54	91.2	Staphylococcus_rostri_(T)_type_strain:_ARI_262_(FM242137)	0	0	0	0	0	0	0	0	0	0	0	0	0	0	3	0	0	0	0	1	0	0	0	0	0	0	0	0	0	0	0	0	0	0	0	0	0	0	0	0	0	0
Proteobacteria	Betaproteobacteria	Burkholderiales	Burkholderiales_incertae_sedis	Mitsuaria	0.72	90.8	Propionibacterium_acnes_subsp._elongatum_strain_K124_(NR_145912.1)	0	0	0	0	0	0	0	0	0	0	4	0	0	0	0	0	0	0	0	0	0	0	0	0	0	0	0	0	0	0	0	0	0	0	0	0	0	0	0	0	0	0
Proteobacteria	Betaproteobacteria	Burkholderiales	Burkholderiales_incertae_sedis	Mitsuaria	0.87	89.4	Staphylococcus_rostri_(T)_type_strain:_ARI_262_(FM242137)	0	0	0	0	0	0	0	0	0	0	0	0	0	0	4	0	0	0	0	0	0	0	0	0	0	0	0	0	0	0	0	0	0	0	0	0	0	0	0	0	0	0
Proteobacteria	Gammaproteobacteria	Pseudomonadales	Moraxellaceae	Alkanindiges	0.79	89.8	Propionibacterium_acnes_subsp._elongatum_strain_K124_(NR_145912.1)	0	0	0	0	0	0	0	0	0	4	0	0	0	0	0	0	0	0	0	0	0	0	0	0	0	0	0	0	0	0	0	0	0	0	0	0	0	0	0	0	0	0
Proteobacteria	Gammaproteobacteria	Xanthomonadales	Xanthomonadaceae	Stenotrophomonas	0.98	96.2	Stenotrophomonas_panacihumi_strain_MK06_(NR_117406.1)	0	0	0	0	0	0	0	0	0	0	0	0	0	0	0	0	0	0	0	0	0	0	0	0	0	0	0	0	4	0	0	0	0	0	0	0	0	0	0	0	0	0
Firmicutes	Bacilli	Bacillales	Staphylococcaceae		0.58	91.9	Staphylococcus_rostri_(T)_type_strain:_ARI_262_(FM242137)	0	0	0	0	0	0	0	0	0	0	0	0	0	0	0	0	0	0	0	0	0	0	0	0	0	4	0	0	0	0	0	0	0	0	0	0	0	0	0	0	0	0
Actinobacteria	Actinobacteria	Actinomycetales	Corynebacteriaceae	Corynebacterium	1	96.9	Corynebacterium_jeikeium_strain_CIP_103337_(NR_119137.1)	0	0	0	0	0	0	0	0	0	0	0	0	4	0	0	0	0	0	0	0	0	0	0	0	0	0	0	0	0	0	0	0	0	0	0	0	0	0	0	0	0	0
Firmicutes	Clostridia	Clostridiales	Clostridiales_Incertae Sedis XI	Finegoldia	0.72	93.6	Anaerococcus_nagyae_strain_ENR0686_(NR_146835.1)	0	0	0	0	0	0	0	0	0	0	0	0	0	0	0	0	0	0	0	0	0	0	0	0	0	0	0	0	0	0	0	0	0	0	0	0	0	0	0	3	1	0
Actinobacteria	Actinobacteria	Actinomycetales	Propionibacteriaceae		0.53	90.2	Propionibacterium_acnes_subsp._elongatum_strain_K124_(NR_145912.1)	0	0	0	0	0	0	0	0	0	0	0	0	0	0	0	0	0	0	0	0	0	0	0	0	4	0	0	0	0	0	0	0	0	0	0	0	0	0	0	0	0	0
Actinobacteria	Actinobacteria	Actinomycetales	Propionibacteriaceae	Propionibacterium	1	98.8	Propionibacterium_acnes_subsp._elongatum_strain_K124_(NR_145912.1)	0	0	0	0	0	0	0	0	0	0	0	0	0	0	0	0	0	0	0	0	0	0	0	0	0	0	0	0	0	0	0	0	0	0	0	0	0	0	0	0	0	4
Proteobacteria	Gammaproteobacteria	Pseudomonadales	Moraxellaceae	Enhydrobacter	1	90.2	Moraxella_osloensis_strain_ATCC_19976_(NR_113391.1)	0	0	0	0	0	0	0	0	0	0	0	0	0	0	0	0	0	0	0	0	0	0	0	0	4	0	0	0	0	0	0	0	0	0	0	0	0	0	0	0	0	0
Proteobacteria	Gammaproteobacteria	Pseudomonadales	Moraxellaceae		0.91	90.6	Acinetobacter_lwoffii_strain_JCM_6840_(NR_113346.1)	0	0	0	0	0	0	0	0	0	0	0	0	0	0	0	0	0	0	0	0	0	0	0	0	0	0	0	0	4	0	0	0	0	0	0	0	0	0	0	0	0	0
Proteobacteria	Gammaproteobacteria	Pseudomonadales	Moraxellaceae	Enhydrobacter	0.52	91.5	Propionibacterium_acnes_subsp._elongatum_strain_K124_(NR_145912.1)	0	0	0	0	0	0	0	0	0	0	0	0	0	0	0	0	0	0	0	0	0	0	0	0	4	0	0	0	0	0	0	0	0	0	0	0	0	0	0	0	0	0
Actinobacteria	Actinobacteria	Actinomycetales	Propionibacteriaceae	Propionibacterium	0.97	93.6	Propionibacterium_acnes_(T)_ATCC6919_(AB042288)	0	0	0	0	0	0	0	0	0	0	3	0	0	1	0	0	0	0	0	0	0	0	0	0	0	0	0	0	0	0	0	0	0	0	0	0	0	0	0	0	0	0
Proteobacteria	Gammaproteobacteria	Pseudomonadales	Moraxellaceae		0.92	90.9	Acinetobacter_lwoffii_strain_JCM_6840_(NR_113346.1)	0	0	0	0	0	0	0	0	0	0	0	0	0	0	0	0	0	0	0	0	0	0	0	0	0	0	0	0	4	0	0	0	0	0	0	0	0	0	0	0	0	0
Firmicutes	Bacilli	Bacillales	Staphylococcaceae	Staphylococcus	0.82	92.4	Staphylococcus_epidermidis_(T)_ATCC_14990_(D83363)	0	0	0	0	0	0	0	0	0	0	0	0	0	0	0	0	0	0	0	4	0	0	0	0	0	0	0	0	0	0	0	0	0	0	0	0	0	0	0	0	0	0
Actinobacteria	Actinobacteria	Actinomycetales	Propionibacteriaceae	Propionibacterium	0.93	91.1	Propionibacterium_acnes_(T)_ATCC6919_(AB042288)	0	0	0	0	0	0	0	0	0	0	0	0	0	0	0	0	0	0	0	0	0	0	0	0	0	0	0	0	0	0	0	3	0	0	0	0	0	0	0	0	0	0
Firmicutes	Bacilli	Bacillales	Staphylococcaceae	Staphylococcus	0.97	92.9	Staphylococcus_epidermidis_(T)_ATCC_14990_(D83363)	0	0	0	0	0	0	0	0	0	0	0	0	0	0	3	0	0	0	0	0	0	0	0	0	0	0	0	0	0	0	0	0	0	0	0	0	0	0	0	0	0	0
Firmicutes	Bacilli	Bacillales	Staphylococcaceae	Staphylococcus	0.92	92	Staphylococcus_lugdunensis_(T)_ATCC_43809_(AB009941)	0	0	0	0	0	0	0	0	0	0	0	0	0	0	3	0	0	0	0	0	0	0	0	0	0	0	0	0	0	0	0	0	0	0	0	0	0	0	0	0	0	0
Proteobacteria	Betaproteobacteria	Burkholderiales	Comamonadaceae	Pelomonas	0.75	89.9	Pelomonas_puraquae_(T)_type_strain:_CCUG_52769;_Ps10g_(AM501439)	0	0	0	0	0	0	0	0	0	0	3	0	0	0	0	0	0	0	0	0	0	0	0	0	0	0	0	0	0	0	0	0	0	0	0	0	0	0	0	0	0	0
Proteobacteria	Gammaproteobacteria	Pseudomonadales	Moraxellaceae	Acinetobacter	0.79	93.8	Acinetobacter_johnsonii_(T)_ATCC_17909T;_DNA_Group_seven_(Z93440)	0	0	0	0	0	0	0	0	0	0	0	0	0	0	0	0	0	0	0	0	0	0	3	0	0	0	0	0	0	0	0	0	0	0	0	0	0	0	0	0	0	0
Proteobacteria	Gammaproteobacteria	Pseudomonadales	Moraxellaceae	Acinetobacter	0.9	94.1	Acinetobacter_harbinensis_HITLi_7_(KC843488)	0	0	0	0	0	0	0	0	0	0	0	0	0	0	0	0	0	0	0	0	0	0	0	0	0	0	0	0	3	0	0	0	0	0	0	0	0	0	0	0	0	0
Proteobacteria	Betaproteobacteria	Burkholderiales	Burkholderiaceae	Ralstonia	1	94.3	Ralstonia_syzygii_subsp._celebensis_UQRS_637_(KC757076)	0	0	0	0	0	0	3	0	0	0	0	0	0	0	0	0	0	0	0	0	0	0	0	0	0	0	0	0	0	0	0	0	0	0	0	0	0	0	0	0	0	0
Firmicutes	Bacilli	Bacillales	Planococcaceae	Chryseomicrobium	1	92.6	Bacillus_vietnamensis_strain_NBRC_101237_(NR_113995.1)	0	0	3	0	0	0	0	0	0	0	0	0	0	0	0	0	0	0	0	0	0	0	0	0	0	0	0	0	0	0	0	0	0	0	0	0	0	0	0	0	0	0
Proteobacteria	Gammaproteobacteria	Pseudomonadales	Moraxellaceae	Acinetobacter	0.81	93.9	Acinetobacter_johnsonii_(T)_ATCC_17909T;_DNA_Group_seven_(Z93440)	0	0	0	0	0	0	0	0	0	0	0	0	0	0	0	0	0	0	0	0	0	0	3	0	0	0	0	0	0	0	0	0	0	0	0	0	0	0	0	0	0	0
Actinobacteria	Actinobacteria	Actinomycetales	Micrococcaceae	Micrococcus	1	99.5	Micrococcus_sp._AE6_(KF524364)	0	0	0	0	0	0	0	0	0	0	0	0	0	0	0	0	0	0	0	0	0	0	0	0	0	0	0	0	0	0	0	0	0	0	0	0	0	3	0	0	0	0
Actinobacteria	Actinobacteria	Actinomycetales	Corynebacteriaceae	Turicella	0.54	93.9	Corynebacterium_jeikeium_strain_CIP_103337_(NR_119137.1)	0	0	0	0	0	0	0	0	0	0	0	0	3	0	0	0	0	0	0	0	0	0	0	0	0	0	0	0	0	0	0	0	0	0	0	0	0	0	0	0	0	0
Firmicutes	Clostridia	Clostridiales	Clostridiales_Incertae Sedis XI	Finegoldia	1	91	Finegoldia_magna_(T)_CCUG_17636_(AF542227)	0	0	0	0	0	0	0	0	0	0	0	0	0	0	0	0	0	0	0	0	0	0	0	0	0	0	0	0	0	0	0	0	0	0	0	0	0	0	0	3	0	0
Proteobacteria	Alphaproteobacteria	Rhodobacterales	Rhodobacteraceae	Paracoccus	0.99	96.6	Paracoccus_marinus_(T)_KKL-A5_(AB185957)	0	0	0	0	0	0	0	0	0	0	0	0	0	0	0	0	0	0	0	0	0	0	0	0	0	0	0	0	3	0	0	0	0	0	0	0	0	0	0	0	0	0
Firmicutes	Clostridia	Clostridiales	Clostridiales_Incertae Sedis XI	Anaerococcus	1	93.5	Anaerococcus_pacaensis_strain_9403502_(NR_125573.1)	0	0	0	0	0	0	0	0	0	0	0	0	0	0	0	0	0	0	0	0	0	0	0	0	0	3	0	0	0	0	0	0	0	0	0	0	0	0	0	0	0	0
Firmicutes	Bacilli	Bacillales	Planococcaceae	Chryseomicrobium	1	90.6	Bacillus_vietnamensis_strain_NBRC_101237_(NR_113995.1)	0	0	3	0	0	0	0	0	0	0	0	0	0	0	0	0	0	0	0	0	0	0	0	0	0	0	0	0	0	0	0	0	0	0	0	0	0	0	0	0	0	0
Actinobacteria	Actinobacteria	Actinomycetales	Corynebacteriaceae	Corynebacterium	0.95	94.4	Corynebacterium_singulare_(T)_IBS_B52218;_CCUG_37330_(Y10999)	0	0	0	0	0	0	0	0	0	0	3	0	0	0	0	0	0	0	0	0	0	0	0	0	0	0	0	0	0	0	0	0	0	0	0	0	0	0	0	0	0	0
Proteobacteria	Betaproteobacteria	Burkholderiales	Comamonadaceae	Pelomonas	0.56	89.9	Pelomonas_puraquae_(T)_type_strain:_CCUG_52769;_Ps10g_(AM501439)	0	0	3	0	0	0	0	0	0	0	0	0	0	0	0	0	0	0	0	0	0	0	0	0	0	0	0	0	0	0	0	0	0	0	0	0	0	0	0	0	0	0
Actinobacteria	Actinobacteria	Actinomycetales	Micrococcaceae	Rothia	0.95	93.4	Rothia_mucilaginosa_(T)_DSM_(X87758)	0	0	0	0	0	0	0	0	0	0	3	0	0	0	0	0	0	0	0	0	0	0	0	0	0	0	0	0	0	0	0	0	0	0	0	0	0	0	0	0	0	0
Firmicutes	Bacilli	Bacillales	Planococcaceae	Chryseomicrobium	0.99	90.7	Bacillus_vietnamensis_strain_NBRC_101237_(NR_113995.1)	0	0	3	0	0	0	0	0	0	0	0	0	0	0	0	0	0	0	0	0	0	0	0	0	0	0	0	0	0	0	0	0	0	0	0	0	0	0	0	0	0	0
Firmicutes	Bacilli	Bacillales			0.97	90.5	Staphylococcus_epidermidis_(T)_ATCC_14990_(D83363)	0	0	0	0	0	0	0	0	0	0	0	0	0	0	0	0	0	0	0	3	0	0	0	0	0	0	0	0	0	0	0	0	0	0	0	0	0	0	0	0	0	0
Proteobacteria	Betaproteobacteria	Burkholderiales	Comamonadaceae	Pelomonas	0.96	92.9	Pelomonas_puraquae_(T)_type_strain:_CCUG_52769;_Ps10g_(AM501439)	0	0	3	0	0	0	0	0	0	0	0	0	0	0	0	0	0	0	0	0	0	0	0	0	0	0	0	0	0	0	0	0	0	0	0	0	0	0	0	0	0	0
Actinobacteria	Actinobacteria	Actinomycetales	Corynebacteriaceae	Corynebacterium	0.84	95.1	Corynebacterium_striatum_strain_CIP_81.15_(NR_119116.1)	0	0	0	0	0	0	0	0	0	0	3	0	0	0	0	0	0	0	0	0	0	0	0	0	0	0	0	0	0	0	0	0	0	0	0	0	0	0	0	0	0	0
Actinobacteria	Actinobacteria	Actinomycetales	Propionibacteriaceae	Propionibacterium	1	99.4	Propionibacterium_granulosum_strain_DSM_20700_(NR_118646.1)	0	0	0	0	0	0	0	0	0	0	0	0	0	0	0	0	0	0	0	0	0	0	0	3	0	0	0	0	0	0	0	0	0	0	0	0	0	0	0	0	0	0
Bacteroidetes	Flavobacteriia	Flavobacteriales	Flavobacteriaceae	Chryseobacterium	1	98.9	Chryseobacterium_hominis_(T)_type_strain:_NF802_(AM261868)	0	0	0	0	0	0	0	0	0	0	0	0	0	0	0	0	0	0	0	0	0	0	0	0	0	0	0	0	3	0	0	0	0	0	0	0	0	0	0	0	0	0
							Total number of reads:	3	0	4833	296	522	16	3361	851	0	3528	5833	7070	5040	1602	4366	0	4754	90	93	3392	5	3084	2421	2132	4349	2443	2	2455	885	2255	2384	2983	121	2636	1124	2560	3407	449	640	2959	3864	3419
[truncated: 1 more columns]
